# Supplementary material for: Highly conserved shifts in ubiquitin-proteasome system (UPS) activity drive mitochondrial remodeling during quiescence
Source: Nat Commun. 2022 Aug 1;13:4462. doi: 10.1038/s41467-022-32206-2 (PMC9343427; doi:10.1038/s41467-022-32206-2)
Supplement: Supplementary file 4 — Supplementary Data 1 [file 41467_2022_32206_MOESM4_ESM.xlsx]

## Sheet: Sheet1
Table S1 UPS system transcriptional upregualtion in quiescent oocytes
***All genes listed display a FDR adjusted Pvalue <.05
Supplemetary data 1 List of Ubiquitin proteosome system genes upregulated during oocyte quiescence
**All genes on this list have a FDR adjusted Pvalue less than .05
Gene	FC	Description
CG13779	1.67	sem1 19S
CG17331	1.56	20S beta subunit
Pomp	1.52	20S chaperone
CG30382	1.86	20S alpha subunit
Pros-alpha7	1.53	20S alpha subunit
Ter94	1.54	P97
Pros-beta5	1.52	20S beta subunit
PI31	1.72	proteasome regulator
CG8858	1.56	ECM29- proteasome regulator
CG13349	1.56	Rpn13
Rpn6	1.7	19S
Pros-alpha5	1.88	20S alpha subunit
Uch-L3	2.02	De-ubiquitination
Rpn12	1.76	19S
Rpn1	1.59	19S
Rpn5	1.5	19S
Tbp-1	1.5	19S
Rpn9	1.7	19S
Pros26.4	1.57	Rpt2
Rpt6R	2.23	Rpt6
Rpt3	1.52	19S
Pros28.1	1.55	20S alpha subunit
Pros45	1.86	19S
Pros_Beta1	1.5	20S beta subunit
Ufd1-like	1.49	E3 ligase
Pros25	1.45	20S alpha subunit
