# Supplementary material for: Highly conserved shifts in ubiquitin-proteasome system (UPS) activity drive mitochondrial remodeling during quiescence
Source: Nat Commun. 2022 Aug 1;13:4462. doi: 10.1038/s41467-022-32206-2 (PMC9343427; doi:10.1038/s41467-022-32206-2)
Supplement: Supplementary file 5 — Supplementary Data 2 [file 41467_2022_32206_MOESM5_ESM.xlsx]

## Sheet: Sheet1
Supplemetary data 2 list of GSK3-associated mitochondrial proteins identified by Proximity labeling
**All genes on this list have a FDR adjusted Pvalue less than .05
Accession	log FC GSK3/CD8 #1	log FC GSK3/CD8 #2	Description
Q9VYL5	4.133	4.27058	CG1824 OS=Drosophila melanogaster OX=7227 GN=Dmel\CG1824 PE=1 SV=1
Q9W402	3.41285	3.59257	NADH dehydrogenase (Ubiquinone) B16.6 subunit, isoform A OS=Drosophila melanogaster OX=7227 GN=ND-B16.6 PE=1 SV=1
Q9VD55	3.03242	3.34132	Cytochrome c heme lyase OS=Drosophila melanogaster OX=7227 GN=Cchl PE=1 SV=1
Q9V3Y2	3.44137	2.79354	Anamorsin homolog OS=Drosophila melanogaster OX=7227 GN=CIAPIN1 PE=2 SV=1
Q9W5N0	3.04641	3.02739	Cytochrome c oxidase assembly factor 7 homolog OS=Drosophila melanogaster OX=7227 GN=CG13865 PE=2 SV=1
Q95RF6	2.90045	2.90555	LD34461p OS=Drosophila melanogaster OX=7227 GN=Tom20 PE=1 SV=1
Q9VRL0	2.72827	2.6607	Cytochrome c1, isoform A OS=Drosophila melanogaster OX=7227 GN=Cyt-c1 PE=1 SV=1
X2JGK6	2.47698	2.48716	NADH-cytochrome b5 reductase OS=Drosophila melanogaster OX=7227 GN=Dmel\CG5946 PE=1 SV=1
Q9W3F7	2.23615	2.49745	Mitoguardin OS=Drosophila melanogaster OX=7227 GN=Miga PE=1 SV=2
Q7K5K0	2.1356	2.50622	GASZ ortholog OS=Drosophila melanogaster OX=7227 GN=Gasz PE=2 SV=1
Q9VNW6	2.10546	2.42802	Delta-1-pyrroline-5-carboxylate synthase OS=Drosophila melanogaster OX=7227 GN=Dmel\CG7470 PE=1 SV=1
Q9VZJ9	1.9604	2.38016	Mitochondrial E3 ubiquitin protein ligase 1 OS=Drosophila melanogaster OX=7227 GN=Mul1 PE=1 SV=1
Q9W4I3	2.12115	2.16135	FI01736p OS=Drosophila melanogaster OX=7227 GN=mRpL30 PE=1 SV=1
Q8IMX7	2.02824	2.18143	Mitochondrial Rho GTPase OS=Drosophila melanogaster OX=7227 GN=Miro PE=1 SV=1
P00408	2.03897	2.12476	Cytochrome c oxidase subunit 2 OS=Drosophila melanogaster OX=7227 GN=mt:CoII PE=3 SV=1
Q7KVW1	2.03055	2.09561	RE73736p OS=Drosophila melanogaster OX=7227 GN=spoon PE=1 SV=1
Q8IRD3	1.67571	2.22453	Glutathione peroxidase OS=Drosophila melanogaster OX=7227 GN=PHGPx PE=1 SV=1
A1Z9N0	1.9612	1.9838	Optic atrophy 1 ortholog, isoform A OS=Drosophila melanogaster OX=7227 GN=Opa1 PE=1 SV=1
Q04448	1.6574	2.20494	Bifunctional methylenetetrahydrofolate dehydrogenase/cyclohydrolase, mitochondrial OS=Drosophila melanogaster OX=7227 GN=Nmdmc PE=2 SV=2
O97418	1.89451	1.90684	EG:152A3.7 protein OS=Drosophila melanogaster OX=7227 GN=ND-B14.5A PE=1 SV=1
Q9VEY5	2.00089	1.74016	MICOS complex subunit OS=Drosophila melanogaster OX=7227 GN=anon-EST:Posey87 PE=1 SV=1
Q9VKM3	1.8171	1.932	ATP synthase, isoform A OS=Drosophila melanogaster OX=7227 GN=ATPsynG PE=1 SV=1
Q9U4F3	1.68642	1.98988	SURF1-like protein OS=Drosophila melanogaster OX=7227 GN=Surf1 PE=2 SV=1
Q9Y137	1.64342	1.95496	BcDNA.GH07066 OS=Drosophila melanogaster OX=7227 GN=mino PE=1 SV=1
Q7K0W1	1.71096	1.84067	CG8531 OS=Drosophila melanogaster OX=7227 GN=CG8531 PE=1 SV=1
Q9VKC8	1.63246	1.88932	FI03495p OS=Drosophila melanogaster OX=7227 GN=Tom70 PE=1 SV=2
Q9VJ43	1.57109	1.88351	LD10783p OS=Drosophila melanogaster OX=7227 GN=ScpX PE=1 SV=1
Q7K0L4	1.70287	1.70122	WD repeat-containing protein 26 homolog OS=Drosophila melanogaster OX=7227 GN=CG7611 PE=1 SV=1
Q9VES8	1.8569	1.50549	RE28913p OS=Drosophila melanogaster OX=7227 GN=anon-EST:fe2A5 PE=1 SV=3
Q9VZL1	1.69903	1.65081	LP07226p OS=Drosophila melanogaster OX=7227 GN=mge PE=1 SV=1
Q9W3X7	1.6846	1.64834	NADH dehydrogenase [ubiquinone] 1 beta subcomplex subunit 8, mitochondrial OS=Drosophila melanogaster OX=7227 GN=ND-ASHI PE=1 SV=1
A0A0B4KGN2	1.64122	1.67138	MICOS complex subunit MIC60 OS=Drosophila melanogaster OX=7227 GN=Mitofilin PE=3 SV=1
Q7KTX7	1.35257	1.9034	E3 ubiquitin-protein ligase parkin OS=Drosophila melanogaster OX=7227 GN=park PE=1 SV=1
Q9VPD2	1.69979	1.58391	Cytosolic Fe-S cluster assembly factor NUBP2 homolog OS=Drosophila melanogaster OX=7227 GN=CG4858 PE=1 SV=1
Q8SYS7	1.43843	1.81316	Probable cytosolic Fe-S cluster assembly factor CG17683 OS=Drosophila melanogaster OX=7227 GN=CG17683 PE=2 SV=1
Q9W1N3	1.78355	1.46651	Levy, isoform A OS=Drosophila melanogaster OX=7227 GN=levy PE=1 SV=1
Q7K1Y4	1.61668	1.6453	Probable cytosolic iron-sulfur protein assembly protein Ciao1 OS=Drosophila melanogaster OX=7227 GN=Ciao1 PE=1 SV=1
Q9VE80	1.33315	1.86864	CG7675, isoform B OS=Drosophila melanogaster OX=7227 GN=Dmel\CG7675 PE=1 SV=2
Q9VGC2	1.76085	1.42273	CG4860 OS=Drosophila melanogaster OX=7227 GN=Dmel\CG4860 PE=2 SV=1
Q9VHB6	1.61857	1.5581	Metaxin-1 homolog OS=Drosophila melanogaster OX=7227 GN=CG9393 PE=1 SV=1
Q9VEN6	1.53441	1.53281	Mitochondrial ribosomal protein S11 OS=Drosophila melanogaster OX=7227 GN=mRpS11 PE=1 SV=1
A8DYI6	1.55313	1.50868	Prohibitin 2, isoform E OS=Drosophila melanogaster OX=7227 GN=Phb2 PE=1 SV=1
Q9VJI9	1.48924	1.52971	Cytosolic Fe-S cluster assembly factor NUBP1 homolog OS=Drosophila melanogaster OX=7227 GN=CG17904 PE=1 SV=1
Q9W2E8	1.32124	1.59199	NADH dehydrogenase (Ubiquinone) B12 subunit, isoform A OS=Drosophila melanogaster OX=7227 GN=ND-B12 PE=2 SV=1
A0A0B4K6C3	1.54767	1.33806	Cytochrome c oxidase subunit 7A, isoform B OS=Drosophila melanogaster OX=7227 GN=COX7A PE=4 SV=1
Q9W1L1	1.30137	1.4547	Mitochondrial ribosomal protein L43 OS=Drosophila melanogaster OX=7227 GN=mRpL43 PE=1 SV=1
Q9XY35	1.36896	1.32791	Cytochrome b-c1 complex subunit 9 OS=Drosophila melanogaster OX=7227 GN=ox PE=3 SV=1
Q9U4L6	1.23005	1.34048	Mitochondrial import receptor subunit TOM40 homolog 1 OS=Drosophila melanogaster OX=7227 GN=Tom40 PE=2 SV=2
Q94920	1.4227	1.08551	Voltage-dependent anion-selective channel OS=Drosophila melanogaster OX=7227 GN=porin PE=1 SV=3
M9PCQ1	1.16905	1.3344	NADPH--cytochrome P450 reductase OS=Drosophila melanogaster OX=7227 GN=Cpr PE=1 SV=1
Q9VWI0	1.50016	1.40309	NADH dehydrogenase (Ubiquinone) 18 kDa subunit OS=Drosophila melanogaster OX=7227 GN=ND-18 PE=1 SV=2
Q9VTF8	1.08672	1.19685	Mitochondrial ribosomal protein L2 OS=Drosophila melanogaster OX=7227 GN=mRpL2 PE=1 SV=1
Q9VQE0	1.12264	1.14472	Dynamin related protein 1, isoform A OS=Drosophila melanogaster OX=7227 GN=Drp1 PE=1 SV=1
P18930	1.2177	1.02827	NADH-ubiquinone oxidoreductase chain 3 OS=Drosophila melanogaster OX=7227 GN=mt:ND3 PE=3 SV=1
Q7KN94	1.04094	1.09592	Walrus, isoform A OS=Drosophila melanogaster OX=7227 GN=wal PE=1 SV=1
Q9VMN5	1.16742	1.21316	60 kDa heat shock protein homolog 2, mitochondrial OS=Drosophila melanogaster OX=7227 GN=Hsp60C PE=2 SV=2
Q9W4V8	1.01252	1.04827	Mitochondrial import inner membrane translocase subunit TIM50-C OS=Drosophila melanogaster OX=7227 GN=ttm50 PE=2 SV=2
