# Supplementary material for: Highly conserved shifts in ubiquitin-proteasome system (UPS) activity drive mitochondrial remodeling during quiescence
Source: Nat Commun. 2022 Aug 1;13:4462. doi: 10.1038/s41467-022-32206-2 (PMC9343427; doi:10.1038/s41467-022-32206-2)
Supplement: Supplementary file 6 — Supplementary Data 3 [file 41467_2022_32206_MOESM6_ESM.xlsx]

## Sheet: Sheet1
Supplementary data 3 list of GSK3-associated UPS system proteins identified by Proximity labeling
**All genes on this list have a FDR adjusted Pvalue less than .05
Accession	log FC GSK3/CD8 #1	log FC GSK3/CD8 #2	Description
Q9VEC2	3.04536	2.81731	Proteasome assembly chaperone 2 OS=Drosophila melanogaster OX=7227 GN=Dmel\CG12321 PE=1 SV=1
Q9VUV7	2.49318	2.66525	Early girl, isoform A OS=Drosophila melanogaster OX=7227 GN=elgi PE=2 SV=1
Q9XZ61	2.49845	2.58625	Ubiquitin carboxyl-terminal hydrolase OS=Drosophila melanogaster OX=7227 GN=Uch-L5 PE=1 SV=1
Q9VHI7	2.52063	2.46282	LD47007p OS=Drosophila melanogaster OX=7227 GN=Dmel\CG11982 PE=1 SV=1
Q9VNI4	2.89913	0.689802	CG2046 OS=Drosophila melanogaster OX=7227 GN=Dmel\CG2046 PE=1 SV=1
Q9VT01	1.98413	2.33928	FI06792p OS=Drosophila melanogaster OX=7227 GN=pall PE=2 SV=1
Q9VXP1	2.15697	2.13272	CG8974, isoform A OS=Drosophila melanogaster OX=7227 GN=Dmel\CG8974 PE=1 SV=1
Q9VNA5	1.98885	2.21329	Proteasome subunit beta type-4 OS=Drosophila melanogaster OX=7227 GN=Prosbeta7 PE=2 SV=1
Q9U4F8	2.13048	1.99724	BcDNA.LD34475 OS=Drosophila melanogaster OX=7227 GN=BcDNA.LD34475 PE=1 SV=1
Q9VL00	2.00952	2.07874	Ubiquitin thioesterase otubain-like OS=Drosophila melanogaster OX=7227 GN=CG4968 PE=2 SV=1
Q9V4S8	2.29799	2.09942	COP9 signalosome complex subunit 7 OS=Drosophila melanogaster OX=7227 GN=CSN7 PE=1 SV=2
M9PD06	1.77862	2.06766	Ubiquitin carboxyl-terminal hydrolase 32 OS=Drosophila melanogaster OX=7227 GN=Usp32 PE=3 SV=1
Q8SX35	1.97414	1.87572	GEO07743p1 OS=Drosophila melanogaster OX=7227 GN=BEST:GH26713 PE=2 SV=1
P54353	1.89108	1.95244	Putative peptidyl-prolyl cis-trans isomerase dodo OS=Drosophila melanogaster OX=7227 GN=dod PE=2 SV=3
Q9W196	1.82838	1.99289	CG3356 OS=Drosophila melanogaster OX=7227 GN=CG3356 PE=1 SV=1
Q9VAZ0	1.74334	2.06014	CG5003 OS=Drosophila melanogaster OX=7227 GN=FBXL8 PE=1 SV=1
Q7KNM2	1.94737	1.80652	Dorsal interacting protein 4 OS=Drosophila melanogaster OX=7227 GN=lwr PE=1 SV=1
P25867	1.9397	1.81314	Ubiquitin-conjugating enzyme E2-17 kDa OS=Drosophila melanogaster OX=7227 GN=eff PE=2 SV=1
M9NDR9	2.19898	1.47296	Defective in cullin neddylation protein OS=Drosophila melanogaster OX=7227 GN=SCCRO PE=1 SV=1
Q9W4H9	1.72337	2.00529	GH07620p OS=Drosophila melanogaster OX=7227 GN=fzr PE=2 SV=1
P35128	2.09809	1.54903	Ubiquitin-conjugating enzyme E2 N OS=Drosophila melanogaster OX=7227 GN=ben PE=1 SV=1
Q7KRW1	1.7053	1.94035	Protein TRC8 homolog OS=Drosophila melanogaster OX=7227 GN=Trc8 PE=1 SV=1
Q9VYW5	1.69594	1.8896	CG2247, isoform A OS=Drosophila melanogaster OX=7227 GN=Dmel\CG2247 PE=1 SV=1
Q9VYY3	1.65642	1.91219	Ubiquitin-like modifier-activating enzyme 5 OS=Drosophila melanogaster OX=7227 GN=Uba5 PE=2 SV=1
Q9V6U8	1.65839	1.90329	Nedd8-activating enzyme E1 catalytic subunit OS=Drosophila melanogaster OX=7227 GN=Uba3 PE=1 SV=1
Q9V4M2	1.99503	1.52437	Protein wech OS=Drosophila melanogaster OX=7227 GN=wech PE=1 SV=2
Q9VUX2	1.81642	1.71617	E3 ubiquitin-protein ligase mind-bomb OS=Drosophila melanogaster OX=7227 GN=mib1 PE=1 SV=3
X2JAX3	1.61388	1.88088	Ubiquitin conjugating enzyme 4, isoform B OS=Drosophila melanogaster OX=7227 GN=Ubc4 PE=1 SV=1
Q8SYG3	1.48851	1.91089	RE63412p OS=Drosophila melanogaster OX=7227 GN=BcDNA:RE63412 PE=1 SV=1
P29310	1.81281	1.60886	14-3-3 protein zeta OS=Drosophila melanogaster OX=7227 GN=14-3-3zeta PE=1 SV=1
Q9VRL1	1.79985	1.62272	GEO06356p1 OS=Drosophila melanogaster OX=7227 GN=Uev1A PE=1 SV=1
Q9VP20	2.43595	0.190382	LD41384p OS=Drosophila melanogaster OX=7227 GN=Mkrn1 PE=2 SV=2
Q9XZJ4	1.75703	1.66539	Proteasome subunit alpha type-6 OS=Drosophila melanogaster OX=7227 GN=Prosalpha1 PE=1 SV=2
Q9VCT9	1.75678	1.65236	RE52890p OS=Drosophila melanogaster OX=7227 GN=Usp12-46 PE=2 SV=1
O77430	1.75457	1.65136	GEO01111p1 OS=Drosophila melanogaster OX=7227 GN=SkpA PE=1 SV=1
Q9VI55	1.58055	1.77054	E3 UFM1-protein ligase 1 homolog OS=Drosophila melanogaster OX=7227 GN=Ufl1 PE=2 SV=1
M9ND57	1.59881	1.74889	CG7546, isoform E OS=Drosophila melanogaster OX=7227 GN=anon-EST:Liang-2.45 PE=1 SV=1
Q9VX91	1.60989	1.73367	E3 ubiquitin-protein ligase UBR1 OS=Drosophila melanogaster OX=7227 GN=Ubr1 PE=2 SV=2
Q9VK44	1.55088	1.77914	CG9934, isoform A OS=Drosophila melanogaster OX=7227 GN=Ube4b PE=1 SV=1
Q9W4C3	1.64738	1.6878	Ubiquitinyl hydrolase 1 OS=Drosophila melanogaster OX=7227 GN=Usp16-45 PE=1 SV=1
Q9XTL2	1.73567	1.58609	Jak pathway signal transduction adaptor molecule OS=Drosophila melanogaster OX=7227 GN=Stam PE=1 SV=1
Q9VUN7	1.6318	1.69121	CG7275 OS=Drosophila melanogaster OX=7227 GN=Dmel\CG7275 PE=1 SV=2
Q9W3Y3	1.71393	1.4856	CG3226 OS=Drosophila melanogaster OX=7227 GN=Q9W3Y3 PE=1 SV=1
Q7KMQ0	1.56484	1.60276	26S proteasome regulatory complex subunit p48B OS=Drosophila melanogaster OX=7227 GN=Rpt1 PE=1 SV=1
Q9W462	1.31663	1.76827	Ubiquitin carboxyl-terminal hydrolase 30 homolog OS=Drosophila melanogaster OX=7227 GN=Usp30 PE=2 SV=1
Q9VL06	1.38355	1.67491	E3 ubiquitin-protein ligase Ufd4 OS=Drosophila melanogaster OX=7227 GN=Ufd4 PE=2 SV=1
E1JH83	1.2867	1.6945	Fatty acyl-CoA reductase OS=Drosophila melanogaster OX=7227 GN=CG5065 PE=3 SV=1
A0A0B4K6X3	1.58002	1.30947	Gustavus, isoform G OS=Drosophila melanogaster OX=7227 GN=gus PE=4 SV=1
Q9V3V6	1.39427	1.48565	26S proteasome regulatory complex subunit p50 OS=Drosophila melanogaster OX=7227 GN=Rpt5 PE=1 SV=1
Q9V405	1.43261	1.43516	26S proteasome regulatory complex subunit p48A OS=Drosophila melanogaster OX=7227 GN=Rpt3 PE=1 SV=1
Q9V436	2.03395	0.382682	26S proteasome regulatory complex subunit p30 OS=Drosophila melanogaster OX=7227 GN=Rpn12 PE=1 SV=1
A0A0B4KFU5	1.24484	1.58532	SMAD specific E3 ubiquitin protein ligase, isoform B OS=Drosophila melanogaster OX=7227 GN=Smurf PE=4 SV=1
Q9V3H2	1.36988	1.43269	26S proteasome non-ATPase regulatory subunit 14 OS=Drosophila melanogaster OX=7227 GN=Rpn11 PE=1 SV=1
Q9VB08	1.47395	1.32179	E3 ubiquitin-protein ligase RING1 OS=Drosophila melanogaster OX=7227 GN=Sce PE=1 SV=1
Q9V3G7	1.39645	1.4496	26S proteasome non-ATPase regulatory subunit 6 OS=Drosophila melanogaster OX=7227 GN=Rpn7 PE=2 SV=1
P48601	1.35061	1.4316	26S proteasome regulatory subunit 4 OS=Drosophila melanogaster OX=7227 GN=Rpt2 PE=1 SV=2
O97102	1.24728	1.26263	Small ubiquitin-related modifier OS=Drosophila melanogaster OX=7227 GN=smt3 PE=1 SV=1
Q24574	1.15674	1.29355	Ubiquitin carboxyl-terminal hydrolase 47 OS=Drosophila melanogaster OX=7227 GN=Usp47 PE=1 SV=2
A0A0B4LFP4	0.975281	1.41312	Ubiquitin-fold modifier 1 OS=Drosophila melanogaster OX=7227 GN=Ufm1 PE=3 SV=1
I0DHK3	1.15829	1.24192	Proteasome subunit alpha type OS=Drosophila melanogaster OX=7227 GN=Prosalpha6 PE=2 SV=1
Q9V677	1.18951	1.17909	Proteasome-associated protein ECM29 homolog OS=Drosophila melanogaster OX=7227 GN=CG8858 PE=1 SV=1
Q7JQI1	1.14558	1.21364	Deubiquitinating apoptotic inhibitor, isoform A OS=Drosophila melanogaster OX=7227 GN=DUBAI PE=2 SV=1
P18053	1.15223	1.19896	Proteasome subunit alpha type-4 OS=Drosophila melanogaster OX=7227 GN=Prosalpha3 PE=1 SV=2
Q7K2G1	1.40813	0.843142	Proteasomal ubiquitin receptor ADRM1 homolog OS=Drosophila melanogaster OX=7227 GN=Rpn13 PE=1 SV=1
Q9VYQ8	1.12004	1.18359	Ubiquitin carboxyl-terminal hydrolase 7 OS=Drosophila melanogaster OX=7227 GN=Usp7 PE=1 SV=1
Q9VZU7	1.11222	1.1386	Ubiquitin carboxyl-terminal hydrolase OS=Drosophila melanogaster OX=7227 GN=Usp5 PE=1 SV=1
A0A0B4KI10	1.03159	1.19657	26S proteasome non-ATPase regulatory subunit 1 OS=Drosophila melanogaster OX=7227 GN=Rpn2 PE=3 SV=1
M9PEU5	1.20493	1.01035	NEDD8-activating enzyme E1 regulatory subunit OS=Drosophila melanogaster OX=7227 GN=APP-BP1 PE=3 SV=1
Q9VUR0	1.01224	1.20295	Probable Ufm1-specific protease 2 OS=Drosophila melanogaster OX=7227 GN=UFSP2 PE=2 SV=1
B7YZY9	0.881153	1.28503	E3 ubiquitin-protein ligase OS=Drosophila melanogaster OX=7227 GN=Su(dx) PE=1 SV=1
Q9VW09	1.0526	1.13883	E3 ubiquitin-protein ligase listerin OS=Drosophila melanogaster OX=7227 GN=l(3)76BDr PE=1 SV=2
Q95RX5	1.02849	1.14786	E3 ubiquitin-protein ligase Kcmf1 OS=Drosophila melanogaster OX=7227 GN=Kcmf1 PE=1 SV=1
Q9VTF9	1.03019	1.0501	Ubiquitin fusion degradation protein 1 homolog OS=Drosophila melanogaster OX=7227 GN=Ufd1-like PE=2 SV=1
