# Supplementary material for: Highly conserved shifts in ubiquitin-proteasome system (UPS) activity drive mitochondrial remodeling during quiescence
Source: Nat Commun. 2022 Aug 1;13:4462. doi: 10.1038/s41467-022-32206-2 (PMC9343427; doi:10.1038/s41467-022-32206-2)
Supplement: Supplementary file 7 — Supplementary Data 4 [file 41467_2022_32206_MOESM7_ESM.xlsx]

## Sheet: Sheet1
Supplementary data 4 List of Proteins downregulated in mitochondria from quiescent fibroblasts
Protein	FC	Pvalue
branched chain ketoacid dehydrogenase E1, alpha polypeptide(Bckdha)	-10.7084	0.0199045
cytochrome c oxidase subunit II(COX2)	-10.1719	0.0221046
sterol carrier protein 2, liver(Scp2)	-5.44316	0.00668755
enoyl Coenzyme A hydratase, short chain, 1, mitochondrial(Echs1)	-5.28058	0.014141
acyl-Coenzyme A dehydrogenase, short chain(Acads)	-5.22172	0.0303401
tyrosyl-tRNA synthetase 2 (mitochondrial)(Yars2)	-5.14861	0.0075752
adenylate kinase 2(Ak2)	-5.01717	0.00689349
electron transferring flavoprotein, beta polypeptide(Etfb)	-4.57566	0.0314747
pyrroline-5-carboxylate reductase family, member 2(Pycr2)	-4.48381	0.0252728
electron transferring flavoprotein, alpha polypeptide(Etfa)	-4.1276	0.00593027
electron transferring flavoprotein, dehydrogenase(Etfdh)	-4.08443	0.000661263
voltage-dependent anion channel 3(Vdac3)	-3.88422	0.0409704
coiled-coil-helix-coiled-coil-helix domain containing 3(Chchd3)	-3.80586	0.00793965
proton-coupled divalent metal ion transporters(Slc11a2)	-3.79018	0.0115501
succinate-CoA ligase, GDP-forming, alpha subunit(Suclg1)	-3.59088	0.0208227
G elongation factor, mitochondrial 1(Gfm1)	-3.57752	0.00212414
monoamine oxidase A(Maoa)	-3.57372	0.0150973
glutathione S-transferase, pi 1(Gstp1)	-3.46065	5.69968e-05
mitochondrial carrier 2(Mtch2)	-3.45077	0.0318079
isovaleryl coenzyme A dehydrogenase(Ivd)	-3.40997	0.0174909
stomatin (Epb7.2)-like 2(Stoml2)	-3.31727	0.0104837
superoxide dismutase 2, mitochondrial(Sod2)	-3.2722	0.012078
succinate-Coenzyme A ligase, ADP-forming, beta subunit(Sucla2)	-3.26785	0.0060423
ATP synthase, H+ transporting, mitochondrial F1 complex, gamma polypeptide 1(Atp5c1)	-3.24238	0.0404374
alpha-methylacyl-CoA racemase(Amacr)	-3.16679	0.0128428
glutamatic-oxaloacetic transaminase 2, mitochondrial(Got2)	-3.01037	0.0134557
E2 component of pyruvate dehydrogenase complex(Dlat)	-3.00605	0.00685731
sideroflexin 3(Sfxn3)	-3.00572	0.0353614
carnitine palmitoyltransferase 1a, liver(Cpt1a)	-2.99139	0.0266663
nicotinamide nucleotide transhydrogenase(Nnt)	-2.98865	0.0117626
acyl-Coenzyme A dehydrogenase, short/branched chain(Acadsb)	-2.92123	0.0134608
BCL2-like 13 (apoptosis facilitator)(Bcl2l13)	-2.89838	0.00174643
mitochondrial ribosomal protein L44(Mrpl44)	-2.88722	0.0232653
methylmalonyl-Coenzyme A mutase(Mut)	-2.87561	0.0068283
complement component 1, q subcomponent binding protein(C1qbp)	-2.84489	0.00858209
3-oxoacid CoA transferase 1(Oxct1)	-2.8351	0.0151846
DnaJ heat shock protein family (Hsp40) member A3(Dnaja3)	-2.79551	0.00695064
pentatricopeptide repeat domain 3(Ptcd3)	-2.76846	0.0297045
mitochondrial carrier, adenine nucleotide translocator (Slc25a5)	-2.76789	0.00374187
spinster homolog 1(Spns1)	-2.74686	0.00100555
acyl-Coenzyme A dehydrogenase, very long chain(Acadvl)	-2.73535	0.0390162
dimethylarginine dimethylaminohydrolase 2(Ddah2)	-2.72833	0.0114802
acyl-CoA synthetase long-chain family member 1(Acsl1)	-2.71182	0.00931891
aldehyde dehydrogenase family 7, member A1(Aldh7a1)	-2.68357	0.0171535
ubiquinol cytochrome c reductase core protein 2(Uqcrc2)	-2.67349	0.00647227
phosphatidylinositol 4-kinase type 2 alpha(Pi4k2a)	-2.66956	0.0232056
acyl-Coenzyme A dehydrogenase, long-chain(Acadl)	-2.63927	0.0325097
prohibitin 2(Phb2)	-2.63598	0.0112511
AFG3-like AAA ATPase 2(Afg3l2)	-2.63111	0.0286835
solute carrier family 25 (mitochondrial carrier oxoglutarate carrier), member 11(Slc25a11)	-2.55862	0.0248299
solute carrier family 25 (mitochondrial carrier, phosphate carrier), member 3(Slc25a3)	-2.55862	0.0248299
pitrilysin metallepetidase 1(Pitrm1)	-2.54723	0.0341321
FK506 binding protein 8(Fkbp8)	-2.51921	0.0104888
leucine-rich PPR-motif containing(Lrpprc)	-2.50729	0.0200901
malate dehydrogenase 2, NAD (mitochondrial)(Mdh2)	-2.50686	0.016561
Tu translation elongation factor, mitochondrial(Tufm)	-2.48866	0.0232777
pyruvate dehydrogenase E1 alpha 1(Pdha1)	-2.47348	0.0276085
misato 1, mitochondrial distribution and morphology regulator(Msto1)	-2.43954	0.0105434
solute carrier family 25 (mitochondrial carrier, citrate transporter), member 1(Slc25a1)	-2.42742	0.0309067
solute carrier family 25 (mitochondrial carrier, Aralar), member 12(Slc25a12)	-2.42742	0.0309067
glycerol kinase(Gk)	-2.42628	0.0296367
isocitrate dehydrogenase 3 (NAD+) beta(Idh3b)	-2.42071	0.0429761
oxoglutarate (alpha-ketoglutarate) dehydrogenase (lipoamide)(Ogdh)	-2.41654	0.0153278
mitochondrial ribosomal protein S9(Mrps9)	-2.39906	0.0184797
mitochondrial carrier, adenine nucleotide translocator (Slc25a4)	-2.36504	0.0058794
abhydrolase domain containing 12(Abhd12)	-2.36471	0.0264996
acyl-Coenzyme A dehydrogenase family, member 9(Acad9)	-2.34257	0.0470586
cytochrome b5 reductase 3(Cyb5r3)	-2.31839	0.0160213
apoptosis-inducing factor, mitochondrion-associated 1(Aifm1)	-2.30427	0.0239576
voltage-dependent anion channel 2(Vdac2)	-2.28159	0.042316
citrate synthase(Cs)	-2.23112	0.0283057
matrix metallopeptidase 2(Mmp2)	-2.21708	0.00509569
isocitrate dehydrogenase 3 (NAD+) alpha(Idh3a)	-2.17343	0.0385546
prohibitin(Phb)	-2.16116	0.0316271
NADH dehydrogenase (ubiquinone) 1 alpha subcomplex 10(Ndufa10)	-2.15116	0.0238881
ATP synthase, H+ transporting mitochondrial F1 complex, beta subunit(Atp5b)	-2.09967	0.0126675
aconitase 2, mitochondrial(Aco2)	-2.079	0.0238781
heat shock protein 1 (chaperonin)(Hspd1)	-2.06877	0.0208586
acetyl-Coenzyme A acetyltransferase 1(Acat1)	-2.04378	0.0276417
glutamate dehydrogenase 1(Glud1)	-2.04091	0.0174468
ATP synthase, H+ transporting, mitochondrial F1 complex, alpha subunit 1(Atp5a1)	-2.03815	0.0200759
isocitrate dehydrogenase 2 (NADP+), mitochondrial(Idh2)	-1.97252	0.00849734
ubiquinol-cytochrome c reductase core protein 1(Uqcrc1)	-1.95348	0.0057741
hydroxyacyl-Coenzyme A dehydrogenase (Hadhb)	-1.9505	0.0159644
pyruvate carboxylase(Pcx)	-1.77965	0.0227693
glutaminase(Gls)	-1.75934	0.00940837
inner membrane protein, mitochondrial(Immt)	-1.71099	0.04233
dihydrolipoamide S-succinyltransferase (E2 component of 2-oxo-glutarate complex)(Dlst)	-1.69892	0.00729805
TNF receptor-associated protein 1(Trap1)	-1.68172	0.032895
vesicle amine transport 1(Vat1)	-1.6713	0.0375051
glycerol phosphate dehydrogenase 2, mitochondrial(Gpd2)	-1.67114	0.0293849
protein kinase C, alpha(Prkca)	-1.54323	0.0373199
RAB11 family interacting protein 5 (class I)(Rab11fip5)	-1.50952	0.0312475
