# Supplementary material for: Highly conserved shifts in ubiquitin-proteasome system (UPS) activity drive mitochondrial remodeling during quiescence
Source: Nat Commun. 2022 Aug 1;13:4462. doi: 10.1038/s41467-022-32206-2 (PMC9343427; doi:10.1038/s41467-022-32206-2)
Supplement: Supplementary file 8 — Supplementary Data 5 [file 41467_2022_32206_MOESM8_ESM.xlsx]

## Sheet: Sibiao Original
Number	Gene Name		Sequence
YSB-1	Porin(WT)	F	TATAGGGAGAGCCGCCACC ATGGC TCCTCCATCA TACAG
YSB-2	Porin(WT)	R	TTT TTT TTT TTT TTA GGC CTC CAG CTC CA	TTT TTT TTT TTT TTT TTA GTG ATG GTG ATG GTG ATG GGC CTC CAG CTC CA
YSB-3	Tom22(WT)	F	TATAGGGAGAGCCGCCACC AT GGACTCTGAT CCTGAAATC
YSB-4	Tom22(WT)	R	TTT TTT TTT TTT TTA ACG AAT CAA GGG TAA GCT G	TTT TTT TTT TTT TTT TTA GTG ATG GTG ATG GTG ATG ACG AAT CAA GGG TAA GCT G
YSB-5	Tom40(WT)	F	TATAGGGAGAGCCGCCACC ATGG GCAACGTGCT AGC
YSB-6	Tom40(WT)	R	TTT TTT TTT TTT TTA GCC GAT CAT CAG CC	TTT TTT TTT TTT TTT TTA GTG ATG GTG ATG GTG ATG GCC GAT CAT CAG CC
YSB-7	CG12321(WT)	F	TATAGGGAGAGCCGCCACC ATGCTGTTTCTAA AGGACAAGC
YSB-8	CG12321(WT)	R	TTT TTT TTT TTT TTA AAA AAG AAG TTC CGT AAC ATC A	TTT TTT TTT TTT TTT TTA GTG ATG GTG ATG GTG ATG AAA AAG AAG TTC CGT AAC ATC A
YSB-9	Prosbeta7(WT)	F	TATAGGGAGAGCCGCCACC ATGTTGAACAACT ACAACAGCCT
YSB-10	Prosbeta7(WT)	R	TTT TTT TTT TTT TTA GTA TCC CTT TAT GGT TTC G	TTT TTT TTT TTT TTT TTA GTG ATG GTG ATG GTG ATG GTA TCC CTT TAT GGT TTC G
YSB-11	Prosalpha1(WT)	F	TATAGGGAGAGCCGCCACC ATGTCT CGCGGAAGTTCA
YSB-12	Prosalpha1(WT)	R	TTT TTT TTT TTT TTA GTC CTT CTC GGC GAT C	TTT TTT TTT TTT TTT TTA GTG ATG GTG ATG GTG ATG GTC CTT CTC GGC GAT C
YSB-13	T7 common primer	F	ATCGATCGATCTAATACGACTCACTATAGGGAGAGCCGCCA
YSB-14	gsk3-8384MA	R	GTA AAA CTG CCA TGA TTG CCA CCA GTT CG
YSB-15	gsk3-8384MA	F	GCAATCATGG CAGTTTTACA AGACAGACGA T
YSB-16	Porin(WT)	R2	GTG ATG GTG ATG GTG ATG GGC CTC CAG CTC CA
YSB-17	Tom22(WT)	R2	GTG ATG GTG ATG GTG ATG ACG AAT CAA GGG TAA GCT G
YSB-18	Tom40(WT)	R2	GTG ATG GTG ATG GTG ATG GCC GAT CAT CAG CC
YSB-19	CG12321(WT)	R2	GTG ATG GTG ATG GTG ATG AAA AAG AAG TTC CGT AAC ATC A
YSB-20	Prosbeta7(WT)	R2	GTG ATG GTG ATG GTG ATG GTA TCC CTT TAT GGT TTC G
YSB-21	Prosalpha1(WT)	R2	GTG ATG GTG ATG GTG ATG GTC CTT CTC GGC GAT C
YSB-22	15 PolyA tail	R3	TTT TTT TTT TTT TTT TTA GTG ATG GTG ATG GTG ATG
	EcoRI		GAATTC
	NotI		GCGGCCGC
YSB-23	Porin(WT)	F-EcoRI	gact GAATTC ATGGC TCCTCCATCA TACAG
YSB-24	Porin(WT)	R-NotI	gact GCGGCCGC GGC CTC CAG CTC CAG
YSB-25	Tom22(WT)	F-EcoRI	gact GAATTC AT GGACTCTGAT CCTGAAATC
YSB-26	Tom22(WT)	R-NotI	gact GCGGCCGC ACG AAT CAA GGG TAA GCT GG
YSB-27	Tom40(WT)	F-EcoRI	gact GAATTC ATGG GCAACGTGCT AGC
YSB-28	Tom40(WT)	R-NotI	gact GCGGCCGC GCC GAT CAT CAG CC
				XbaI TCT AGA
YSB-29	Porin(WT)	R-XbaI	gact TCT AGA GGC CTC CAG CTC CAG
YSB-30	Tom22(WT)	R-XbaI	gact TCT AGA ACG AAT CAA GGG TAA GCT GG
YSB-31	Tom40(WT)	R-XbaI	gact TCT AGA GCC GAT CAT CAG CC
YSB-32	CG12321(WT)	F-EcoRI	gact GAATTC ATGCTGTTTCTAA AGGACAAGC
YSB-33	CG12321(WT)	R-XbaI	gact TCT AGA AAA AAG AAG TTC CGT AAC ATC A
YSB-34	Prosbeta7(WT)	F-EcoRI	gact GAATTC ATGTTGAACAACT ACAACAGCCT
YSB-35	Prosbeta7(WT)	R-XbaI	gact TCT AGA GTA TCC CTT TAT GGT TTC G
YSB-36	Prosalpha1(WT)	F-EcoRI	gact GAATTC ATGTCT CGCGGAAGTTCA
YSB-37	Prosalpha1(WT)	R-XbaI	gact TCT AGA GTC CTT CTC GGC GAT C
YSB-38	sgg	F-NotI	gact GCGGCCGC ATGAGCGGTC GTCCAAG
YSB-39	sgg	R-XbaI	gact TCT AGA TGA ATC TGT TAC ATT GGC
YSB-40	Pcdna3.1+Myc/FlagMCS-1		CTAGCAAGCTTGGTACCGGATCCGAATTCGATATCGCGGCCGCACTCGAGT
YSB-41	Pcdna3.1+Myc/FlagMCS-2		CTAGACTCGAGTGCGGCCGCGATATCGAATTCGGATCCGGTACCAAGCTTG
YSB-42	Egfp	F-EcoRI	gact GAATTC atggtgagcaagggcga
YSB-43	eGFP	R-XbaI	gact TCT AGA CTT GTA CAG CTC GTC CAT G
YSB-44	pET28a F primer		GATATACCATGGGCAGCAG
YSB-45	pET28a R primer		AGC AGC CAA CTC AGC TTC
YSB-46	CG12321(WT)	R-NotI	gact GCGGCCGC AAA AAG AAG TTC CGT AAC ATC A
YSB-47	Prosbeta7(WT)	R-NotI	gact GCGGCCGC GTA TCC CTT TAT GGT TTC G
YSB-48	Prosalpha1(WT)	R-NotI	gact GCGGCCGC GTC CTT CTC GGC GAT C
YSB-49	Myc in Pcdna3.1		Myc-F: CT AGA TTC GAA CAA AAA CTC ATC TCA GAA GAG GAT CTG TGA GGG CC
YSB-50	Myc in Pcdna3.1		Myc-R: C TCA CAG ATC CTC TTC TGA GAT GAG TTT TTG TTC GAA T
YSB-51	F in Pcdna3.1		Flag-F: CT AGA TTC GAC TAC AAA GAC GAT GAC GAC AAG TGA GGG CC
YSB-52	F in Pcdna3.1		Flag-R: C TCA CTT GTC GTC ATC GTC TTT GTA GTC GAA T
		pcDNA Seq1 FP	AGAGAACCCACTGCTTACTG
		pcDNA Seq2 RP	GGGGAGGGGCAAACAACAGA
YSB-53	Tom22(M-2)	R-XbaI	gact TCT AGA acgaatcaagggtaaTGCgggTGCcggccctccaggac
YSB-54	Tom22(M-1F)		GCAaaggac gagGCAccgg agcgtcgggc a
YSB-55	Tom22(M-1R)		gTGCctcgtccttTGCgccgcctaacgacgac
YSB-56	Porin(M-1F)		gGCAaagaccGCA tcgggcattg agttcaac
YSB-57	Porin(M-1R)		cgaTGCggtcttTGCcttcagatcgagcttcca
YSB-58	Porin(M-2F) Not in paper		ga ccctcGCAgagaagtggaac acagacaac
YSB-59	Porin(M-2R) Not in paper		cttctcTGCgagggtcaggccgtag
YSB-60	Porin(M-3F) in paper mut2		gctaccagGCAgca tttgacacac aacagtcc
YSB-61	Porin(M-3R) in paper mut2		caaatgcTGCctggtagccggccaa
YSB-62	Porin(M-4F) in paper mut3		t gggccGCAggcGCAagcaac accaagttcg cca
YSB-63	Porin(M-4R) in paper mut3		TGCgccTGCggcccaTGCcagctgtacacccacatc
YSB-64	Porin4-1-F		gtgta cagctgGCAt gggccagcggcaccag
YSB-65	Porin4-1-R		ctggtgccgctggcccaTGCcagctgtacacccacatccagct
YSB-66	Porin4-2-F		tgtcgt gggccGCAggcaccagcaac accaagttc
YSB-67	Porin4-2-R		tgccTGCggcccacgacagctgtacacc
YSB-68	Porin4-3-F		agcggcGCAagcaac accaagttcg ccatc
YSB-69	Porin4-3-R		tggtgttgctTGCgccgctggcccacgaca
YSB-70	Porin-Targeting-F		CACC ATGGC TCCTCCATCA TACAG
YSB-71	Porin-Targeting-R1 (TGA as stop)		TCA GGC CTC CAG CTC CAG
YSB-72	Porin-Targeting-R2(Flag-TGA stop)		TCACTTGTCGTCATCGTCTTTGTAGTCGAAggcctccagctccag

## Sheet: For Matt
Gene name	Fly clone	Plasmid		Gene name and primers	Primers
GSK3	LD44595	AY122193		GSK3(WT)-F-Primer	ATGAGCGGTC GTCCAAG
VDAC	GH11331	AY070509		GSK3(WT)-R-Primer	TGAATCTGTTACATTGGC
TOM22	LP07226	AY122211		GSK3(83M84A)-Primer1	GTAAAACTGCCATGATTGCCACCAGTT CG
TOM40	LD23842	AY118926		GSK3(83M84A)-Primer2	GCAATCATGGCAGTTTTACAAGACAGACGAT
CG12321	LP02120	AY061539
Prosbeta7	LD24633	AY118936		VDAC(WT)-F-Primer	ATGGCTCCTCCATCATACAG
Prosalpha1	SD02332	AY118637		VDAC(WT)-R-Primer	GGCCTCCAGCTCCAG
				VDAC(Mut1)-Primer1	GGCAAAGACCGCA TCGGGCATTG AGTTCAAC
				VDAC(Mut1)-Primer2	CGATGCGGTCTTTGCCTTCAGATCGAGCTTCCA
				VDAC(Mut2)-Primer1	GCTACCAGGCAGCA TTTGACACAC AACAGTCC
				VDAC(Mut2)-Primer2	CAAATGCTGCCTGGTAGCCGGCCAA
				VDAC(Mut3)-Primer1	TGGGCCGCAGGCGCAAGCAACACCAAGTTCGCCA
				VDAC(Mut3)-Primer2	TGCGCCTGCGGCCCATGCCAGCTGTACACCCACATC
				TOM22(WT)-F-Primer	ATGGACTCTGATCCTGAAATC
				TOM22(WT)-R-Primer	ACGAATCAAGGGTAAGCTGG
				TOM40(WT)-F-Primer	ATGGGCAACGTGCTAGC
				TOM40(WT)-R-Primer	GCCGATCATCAGCC
				CG12321(WT)-F-Primer	ATGCTGTTTCTAA AGGACAAGC
				CG12321(WT)-R-Primer	AAA AAG AAG TTC CGT AAC ATC A
				Prosbeta7(WT)-F-Primer	ATGTTGAACAACTACAACAGCCT
				Prosbeta7(WT)-R-Primer	GTATCCCTTTATGGTTTC G
				Prosalpha1(WT)-F-Primer	ATGTCTCGCGGAAGTTCA
				Prosalpha1(WT)-R-Primer	GTCCTTCTCGGCGAT C
				VDAC(IVT)-F-Primer1	TATAGGGAGAGCCGCCACC ATGGC TCCTCCATCA TACAG
				VDAC(IVT)-R-Primer	TTT TTT TTT TTT TTT TTA GTG ATG GTG ATG GTG ATG GGC CTC CAG CTC CA
				TOM22(IVT)-F-Primer1	TATAGGGAGAGCCGCCACC AT GGACTCTGAT CCTGAAATC
				TOM22(IVT)-R-Primer	TTT TTT TTT TTT TTT TTA GTG ATG GTG ATG GTG ATG ACG AAT CAA GGG TAA GCT G
				TOM40(IVT)-F-Primer1	TATAGGGAGAGCCGCCACC ATGG GCAACGTGCT AGC
				TOM40(IVT)-R-Primer	TTT TTT TTT TTT TTT TTA GTG ATG GTG ATG GTG ATG GCC GAT CAT CAG CC
				CG12321(IVT)-F-Primer1	TATAGGGAGAGCCGCCACC ATGCTGTTTCTAA AGGACAAGC
				CG12321(IVT)-R-Primer	TTT TTT TTT TTT TTT TTA GTG ATG GTG ATG GTG ATG AAA AAG AAG TTC CGT AAC ATC A
				Prosbeta7(IVT)-F-Primer1	TATAGGGAGAGCCGCCACC ATGTTGAACAACT ACAACAGCCT
				Prosbeta7(IVT)-R-Primer	TTT TTT TTT TTT TTT TTA GTG ATG GTG ATG GTG ATG GTA TCC CTT TAT GGT TTC G
				Prosalpha1(IVT)-F-Primer1	TATAGGGAGAGCCGCCACC ATGTCT CGCGGAAGTTCA
				Prosalpha1(IVT)-R-Primer	TTT TTT TTT TTT TTT TTA GTG ATG GTG ATG GTG ATG GTC CTT CTC GGC GAT C
				T7 common F-primer2	ATCGATCGATCTAATACGACTCACTATAGGGAGAGCCGCCA
				GSK3 F (apex)	CCAG GCATGC ATG GAC TAC AAA GAC GAT GAC GAC AAG AGC GGT CGT CCA AGA ACT TCC TCC
				GSK3 r (apex)	ATGC TCTAGA TGA ATC TGT TAC ATT GGC GCC
				APEX F (apex)	CCAG TCTAGA GGA AAG TCT TAC CCA ACT GTG
				APEX R (apex)	GCAT GGTACC GGC ATC AGC AAA CCC AAG CT
