# Supplementary material for: Highly conserved shifts in ubiquitin-proteasome system (UPS) activity drive mitochondrial remodeling during quiescence
Source: Nat Commun. 2022 Aug 1;13:4462. doi: 10.1038/s41467-022-32206-2 (PMC9343427; doi:10.1038/s41467-022-32206-2)
Supplement: Supplementary file 10 — Source Data [file 41467_2022_32206_MOESM10_ESM.xlsx]

## Sheet: Figure 1
Figure 1
B
	norm activity
st. 8	1.06													I
st. 8	0.94
st.14	2.46
st.14	2.37
0-2hr	2.49
0-2hr	2.23
16-20hr	1.09
16-20hr	1.06
16-20 hr	0.99
additional replicates
stage	activity	norm activity
st.1-8	18737	1.01627	st8 avg
st.1-8	18138	0.983783	18437.5
st.1-8-1	10120	1.01545	st8 avg
st.1-8-1	9812	0.984547	9966
st.14	63980	3.4702
st.14	64841	3.5169
st.14-1	27992	2.80875
st.14-1	26728	2.68192
E
stage	activity
st.1-8	0.77
st.1-8	1.22
st.1-8	0.97
st.1-8	1.02
st.1-8	1.03
st.1-8	0.96
st.14	14.89
st.14	14.91
st.14	12.22
st.14	11.75
st.14	11.1
st.14	11.8
J
TMRE fluroescence quantification
raw data
(not every ovariole has all stages of egg chambers)
ovariole	St6(DMSO)	St6(MG132)		St7(DMSO)	St7(MG132)		St8(DMSO)	St8MG132)		St9(DMSO)	St9MG132)
				1.03871			1.00634	1.37906		0.680143
		0.988345			1.26605		1.09331	1.13058		0.806681
		1.17483			1.39408		0.571501	1.15543		0.34798
	0.578089	1.64103		1.12409	0.796617		0.906947	1.21755
		0.969697		1.0814	1.32295		0.969067	0.782708		0.806681
		0.671329			1.36563		0.720588	1.00634
	0.596737	1.60373			1.32295		1.31694	1.39148
		1.64103			1.63591		1.06846	1.93813		0.727595
	0.391608	1.79021			1.15225		0.720588	1.72693			1.8348
	0.988345	1.60373			1.03845		0.869675	2.0251		0.996489	2.08787
		1.41725		0.882194	1.46521		0.944219	1.60269
	0.969697	1.28671		1.32329	1.79239		0.583925			1.07557
	0.578089	0.988345		0.93911	1.08112		1.01876	1.15543			0.838313
	0.727273	1.88345		1.22369	1.79239		1.03119	1.65238		1.36029
				0.981797	0.93887		1.24239	1.01876		1.51846
	1.60373			1.10986	0.512111		0.956643	1.06846		1.31283
	1.04429			0.967568			1.03119			1.20211
					1.25183			1.31694			1.36028
		1.10023		0.924881			1.25482	0.894523		1.07557	0.996485
		1.28671		0.469555	0.896194		1.00634	1.04361		0.885768	1.13884
	0.578089	1.04429		0.469555	1.15225			1.05603			0.806679
		1.60373			1.89196			0.447262
	0.671329	1.60373		0.754134	1.15225		0.75786	1.31694			0.917399
	1.23077	1.54779		0.725676	0.924644		0.882099	0.894523			1.43937
	0.988345			1.12409	0.825067		0.844828	0.782708			1.36028
	0.839161						1.5033	1.1927			1.15466
		1.65967		0.469555	1.96309		1.08088	1.30451
	0.596737			1.39444			1.27967
	1.04429	2.18182		0.967568	1.83506			1.46602			1.34446
		1.64103		0.867965	1.30873		0.882099	1.21755
	0.578089	1.73427		1.03871	1.36563			0.944219
	0.727273				1.45098		1.00634	1.39148			1.29701
		2.14452		0.981797	1.65013		0.81998	1.18027
	0.727273	2.25641			1.67858		1.27967	1.27967
				0.896423			0.298174
	0.428904	2.25641		0.5407	1.69281		0.919371	1.31694			1.86643
	1.04429	2.53613		1.22369	1.76394		1.5033	1.67723		0.838316
		1.79021		0.739905	1.25183		0.708164	1.18027
	1.60373	1.52914		0.967568			0.447262	1.18027			1.39192
	1.64103	1.64103			1.01		0.882099	1.1927
		1.71562		0.882194	1.50788		0.75786			1.47101
	1.34266			1.15254	1.45098		1.54057
	1.23077						0.720588	1.09331		0.838316	0.885765
		1.04429		0.867965	1.08112		1.27967	1.01876
	1.04429				0.93887		0.906947	0.969067			1.20211
				0.796821	1.30873		1.32936	0.931795
								1.01876
	1.17483	1.41725		1.12409			0.844828	1.13058			1.31283
	1.56643	1.28671		1.36598	1.03845		1.61511	0.658469		1.09139
	0.652681	1.92075			1.36563		1.54057	0.484533		0.964854
		2.20047		1.22369	1.79239		0.993915	1.90086			0.996485
	1.82751	1.64103		1.75016	1.02422		1.13058	1.1927
	1.69697	1.60373		1.25215	0.512111		0.969067	0.658469
	1.28671						1.25482
				1.36598	1.3514		0.708164	1.59026		0.775753	1.40773
		1.47319			1.83506			1.4039		1.01028
		1.52914			1.25183
	0.830406			1.1454			0.935389
	1.4053	1.71562			1.46521		1.16924	1.1927
	1.21367	1.51049		1.18582			0.976657			1.3711
	1.05398	1.69697		1.06455	1.26605		1.04543	1.05603		0.920079
		1.58508		0.929794	1.69281			1.39148		1.58759	1.39192
	0.942191	1.64103		0.97022	1.97732		0.811588
	1.10188	1.73427		0.956744	1.82084		1.2105	1.27967
	0.526988	1.52914		0.983695	1.45098		0.770321	0.894523		0.883998
	0.830406	1.23077		1.1993	1.1807		1.16924	1.10573			1.15466
	0.766528	1.54779		0.983695	1.83506		0.591496			1.53347
				0.929794			1.26553	1.03125
		1.29352		0.687239	1.13192		0.935389	1.09909		1.4613
	0.574896			0.552486			0.660275	1.01768
	0.942191	1.05398		0.714189	1.06455		1.41684			0.685549	1.768
	1.4053			1.49575			1.07295	1.16694
		1.62887		0.606387	1.60356		1.45811	1.32977		0.46906
	0.942191	1.10188		1.1993	1.05107		1.12797	1.23479		1.24481	1.53347
	1.00607	1.58096			1.1454		0.57774	1.19408		0.649468	1.71387
	0.942191			0.687239	0.956744		0.907878	1.24836		0.757712
	0.894283			0.795041	1.1993		1.2105	1.37048			1.53347
	1.35739	1.24561		0.929794	1.28015		1.04543	1.57401			1.35306
	1.48515	1.48515		0.619863	1.28015		1.11421	1.60115
	0.814436			1.0915			1.32055	1.50617		0.649468	1.91232
	0.814436	1.45321		1.29363	1.1993		1.38933				2.09273
	0.862344			1.0915			0.770321	1.32977
	1.00607	1.42127		0.835467	1.2532		1.11421	1.15337
	0.97413	1.37336		1.0915	1.06455		1.00417	1.20765		0.679842	1.40718
	1.35739	1.16576		0.821992	1.22625		1.00417	1.28906		1.18577	2.50767
	0.622804	1.48515		1.1993			1.16924	1.1398		1.43874	1.64171
	1.10188	1.26158		0.835467	1.1993			0.624177		1.54941
	1.48515	1.13382		0.956744	1.1993		0.495206	0.488487		1.13834
	0.766528	1.46918		1.1993	1.29363		0.770321	1.32977
	0.97413	1.00607		1.37448			1.16924	1.16694		1.35968	1.24481
		0.894283		1.2532	0.956744		0.729053	1.28906			1.60563
	1.17106	1.26158		1.32058	1.33405		1.04543	1.16694		0.758893	1.64171
	1.07574	1.45321			1.28015			1.39762		1.34387
	0.966809	1.53306		1.25626	1.1993		1.09711	1.20765		0.758893	1.53347
	0.939574	1.29352		0.869721	1.2532		1.09711	1.20765		1.15415
	1.37532	1.21367		0.842111	0.956744		1.31365	1.26192			0.216489
	0.830638	1.37336		0.993967	0.525536		1.19816	2.37459		0.774704
	0.994043	1.62887		1.22865	1.80569		1.37139	1.7097			2.86848
					1.1454		1.02493	1.20765		0.505929
		1.10188			0.821992		1.32808			1.40711	1.24481
		1.53306			1.22625		1.27034	1.43832		0.537549	1.60563
		1.37336					0.880578	0.787006
					1.73831		0.851706	0.488487		0.411067
	0.939574	1.53306		1.20104	1.06455		0.996063	1.30263		0.996047
	0.422128	1.88438			1.56313		0.880578				1.64171
	0.844255	1.56499		0.662645	2.62768		0.851706	1.28906
	0.844255	2.68285		0.773086	2.14257		0.664042	1.30263
		1.69275		0.924942	1.1993		0.880578	1.05839
	1.21192			1.22865	0.929794		0.519685	1.60115			1.65975
	1.10298	1.56499		0.800696			1.14042	1.73684			2.03861
	1.21192	1.30949		1.33909			1.12599	1.5333			2.09273
	1.10298	1.7726		0.924942	1.72483		0.606299	1.60115			2.14685
	0.966809	2.21974		1.17343	2.10214		1.02493	1.43832
		1.53306		0.842111	1.73831		1.14042	1.20765
		1.64484		0.938747	1.32058		0.736221	2.56455
		2.28362			2.19647			1.669			2.45355
		1.64484			1.73831			2.02179			2.03861
					1.28015			1.84539
		1.56499						1.43832			2.12881
		1.53306			1.56313			1.87253			1.768
		1.37336						1.84539			1.67779
		1.37336			1.56313			1.57401			2.09273
		1.90035			1.69788			2.15748			2.50767
					1.22625			1.57401
		1.51709			1.49575			1.43832
		1.7726			1.38795			1.7097
		1.82051			1.73831			1.28906
					1.10497						1.64171
		1.69275			1.77874			1.39762			2.09273
		1.53306			1.22625			0.922697
		1.80454			1.73831			1.38404
		1.85244			1.28015			1.77755
		1.9802			1.73831			1.32977			1.73191
		1.26158			1.15887			1.51974			0.811835
					1.87306			0.990542			1.73191
		2.21974			1.73831			1.30263			1.4613
		2.06005			1.50923
								1.12623
		1.42127			0.983695			1.60115			1.13657
		1.85244			1.73831			1.43832			1.67779
		1.88438						1.30263
		1.64484			1.17235			0.963404			0.829876
		1.7726			1.32058			1.8861			1.47934
		1.9802			2.10214			1.34334			2.32726
		2.01214			1.57661			1.30263			1.01028
		1.74066			1.72483						2.09273
		1.89277			1.40811			1.67454
		1.07574			1.21484			1.28478			1.50198
		1.30723			1.49094			1.48688			1.78656
		1.17106			1.53235			1.51575			2.03953
											1.51779
		1.57957			1.35289			1.48688
					1.18723			1.31365			1.64427
		1.71575			1.80846			1.74672			1.81818
		1.40255			1.72563			1.48688
		1.51149			1.78085			1.24147			1.83399
		1.4434			1.73943			1.63123			1.94466
		1.37532			1.42192			1.86221
								1.67454			1.94466
		1.03489			1.58757			1.8189			1.51779
		1.71575			1.35289			1.31365
		1.85191			1.69802			2.25197			1.31225
		1.53872						1.66011			1.86561
								1.94882			1.04348
		1.56596			1.42192			1.53018			2.67194
		1.23915			1.36669			1.63123			2.13439
		1.40255			1.27006			1.22704
		1.53872						1.66011			1.77075
		1.78383			1.43572			1.74672			0.758893
		1.26638			1.15962			1.37139			1.48617
					1.73943			1.94882			1.20158
		1.26638			1.18723			1.31365
		1.21192			1.31147			1.09711
		1.40255			1.25625			1.28478			1.28063
		1.89277			1.67041			1.80446
		1.8383			1.55997			1.16929			1.66008
		1.55234			1.78085			1.28478			1.13834
		0.966809			1.04918			1.27034
		1.57957			1.22864			1.67454			1.43874
		1.74298			1.9189			1.74672			1.28063
		1.47064			1.42192			1.02493
		1.57957			1.46333			1.45801
		1.7566			1.42192			1.70341
		1.57957			1.18723			1.31365
		1.26638			1.13201						1.50198
		1.47064			1.67041			1.67454			1.43874
		1.42979			1.04918			1.31365
		1.82468			1.76704			2.00656			1.35968
		1.89277			1.80846			2.13648			1.62846
					1.3943			1.86221			2.08696
		1.92			1.9189			1.84777			2.08696
		1.67489			1.71182			2.00656			1.78656
		1.71575			1.9189			1.99213			2.02372
		1.53872			2.195			1.93438			2.08696
		1.82468			1.67041			1.57349			1.61265
		1.4434			1.67041			1.64567
		1.51149			1.76704			1.77559			0.885375
		1.40255			1.57377			1.77559			1.67589
		1.79745			1.78085			1.4147
								1.63123			1.35968
		1.38894			1.57377			1.96325
		2.05617			1.9189			1.60236			1.34387
		2.12425			1.9189			1.74672			2.41897
					1.71182			1.45801			0.996047
		1.67489			1.46333			1.28478			1.40711
		1.23915			1.1182			1.28478
		1.23915			1.09059			1.2126			0.885375
		1.7566			1.54616			1.48688
		1.93362			1.9189			1.86221			1.28063
											2.08696
					1.22864
		1.33447			1.55997			1.2126			1.28063
		1.78383			1.78085			1.67454			0.885375
		1.67489			1.60138			1.28478			0.932806
		1.10298			1.22864			1.38583
		1.07574			1.22864			0.620735			1.43874

## Sheet: Figure 2
Figure 2
A	activity															E and F
control	1
control	0.95
control	1.03
control	0.97															control											control
GSK3-RNAi	0.78
GSK3-RNAi	0.6
GSK3-RNAi	0.69
GSK3-RNAi	0.58
B	OCR
control	119
control	138
control	149
control	125
control	137
control	133
GSK3-RNAi	471
GSK3-RNAi	461															MTPa-RNAi											ETFa-RNAi
GSK3-RNAi	388
GSK3-RNAi	385
GSK3-RNAi	426
GSK3-RNAi	382
C
TIC normalized data	C:6	C:8	C:12
control	0.00216404	0.00238842	2.14897e-05
control	0.003693	0.00381056	2.40469e-05
control	0.00369	0.00259796	2.75219e-05
control	0.00294393	0.00244908	1.71338e-05
control	0.0028979	0.00116	2.8612e-05
control	0.000948519	0.000616318	1.92469e-05
control	0.000674233	0.00371077	2.37697e-05
control	0.00315497	0.00267616	2.49244e-05
GSK3-RNAi	0.000795184	0.000624252	1.98497e-05
GSK3-RNAi	0.00125615	0.00112263	1.86022e-05
GSK3-RNAi	0.00105947	0.00121755	1.90782e-05
GSK3-RNAi	0.000999544	0.00109381	1.81929e-05
GSK3-RNAi	0.0011236	0.00126445	8.12511e-06
GSK3-RNAi	0.00118002	0.00107556	8.96208e-06
GSK3-RNAi	0.000860006	0.000501	1.14508e-05
GSK3-RNAi	0.000306	0.000314796	9.53556e-06
D
Raw data published in Sieber et al 2016
G
normailzed OCR%
dsRED	OCR %		ETFa-RNAi	OCR %		MTPa-RNAi	OCR %
1	86		1	51		1	44
2	1.3		2	36		2	60
3	0.82		3	97		3	1.09
4	1		4	72		4	94
5	0.99		5	53		5	75
6	0.93		6	33		6	61
7	1.04		7	41		7	98
8	1.02		8	68		8	63
9	1		9	70		9	60
H	activity
control-RNAi	1.02
control-RNAi	1.05
control-RNAi	0.94
mtpalpha -RNAi	1.51
mtpalpha -RNAi	1.7
mtpalpha -RNAi	1.78
I	activity
control-RNAi	0.95
control-RNAi	1.08
control-RNAi	1.02
ETFa -RNAi	1.74
ETFa -RNAi	1.58
ETFa -RNAi	1.48

## Sheet: Figure 3
D	Tom22	Tom22	Tom22	Tom40	Tom40	Tom40	VDAC	VDAC	VDAC	CG12321	CG12321	CG12321	Prob7	Prob7	Prob7	Proa1	Proa1	Proa1
Target+GSK3	6234	14842	18420	5829	14599	17428	6073	15409	17695	2485	1757	1769	2608	1908	1964	2496	1813	1737
Target+GSK3+inhibitor	2265	1776	1866	2275	1882	2176	2275	2044	2446	2404	1760	2084	2356	1784	2309	2441	1283	1239
					f-G

## Sheet: Figure 4
B)	%TMRE + stage 10 egg chambers
control	15.8
control	19.2
control	10.5
control	15
VDAC-RNAi	48.5
VDAC-RNAi	43.6
VDAC-RNAi	61.5
VDAC-RNAi	67.6
C	activity	norm activity		control avg
control	4117	1.01404		4060.5
control	4004	0.983301		control avg
control2	5973	0.950207		6286
control2	6599	1.04979
VDAC-RNAi	2614	0.643842
VDAC-RNAi	2259	0.556404
VDAC-RNAi 2	2869	0.456411
VDAC-RNAi 2	2637	0.419504
F	activity
VDAC-PR-1	0.110826	avg	0.0780967
VDAC-PR-2	0.047955	stdev	0.0315153
VDAC-PR-3	0.075509
Oregon R-1	1.10771	avg	1.03333
Oregon R-2	0.877378	stdev	0.13511
Oregon R-3	1.11491
Con-dsR	Con-dsR(Porinrev8/+)		MTPa	MTPa(Porinrev8/+)		Wal	Wal(Porinrev8/+)
0.98	0.969202		1.54	1.2082		1.4	1.20773
1.02	1.0308		1.51	1.31571		1.57	1.23695
0.99	1.02981		1.71	1.29686		1.51	1.38122
1.01	0.970255		1.66	1.27631		1.78	1.17821
1.09	0.970521		1.85	1.2478		1.69	1.20938
0.91	1.02948		1.79
	0.993299
	1.0067
	1.06179
	0.938212

## Sheet: figure 5
C	Yeast	AA	AA+In	AA+In+MG132
aggegrate%	0.0833333	0.884615	0.136364	0.888889
aggegrate%	0.0666667	0.903226	0.2	0.84375
egg chamber#	39	57	52	59
									B
		mito								yeast
D	activity	norm actvity
yeast 2	4787	0.975545	yeast avg
yeast 2	5027	1.02445	4907
aa-1	1835	0.373956
aa-1	2059	0.419605
yeast 2	2969	0.981812	yeast avg
yeast 2	3079	1.01819	3024							AA-
aa-2	1301	0.430225
aa-2	1327	0.438823
yeast 3	3469	0.962542	yeast avg
yeast 3	3739	1.03746	3604
aa-2	1474	0.40899
aa-2	1620	0.449501
E
See Extended data table 4 and MSV000087642
										AA- +Insulin
F	total activity	mito activity
active	1	1.02
active	1.03	0.97
active	0.96	0.91
active	1	1.08
active	1.01	0.91
active	0.98	1.09
quiescent	0.48	2.54							AA-/Insulin/MG132
quiescent	0.47	3.12
quiescent	0.56	3.35
quiescent	0.72	2.45
quiescent	0.8	2.67
quiescent	0.66	2.57
G
	replicate	replicate	replicate	replicate	replicate	replicate	replicate	replicate	replicate
Active	1.02	1.06	0.99	0.95	0.94	1.07	1.03	0.94	1.1
Quiescent	0.68	0.71	0.69	0.74	0.77	0.78	0.65	0.77	0.73
H
	total activity	mito
Active	1	1
Active	1.11508	1.01734
Active	0.964297	0.965473
Active	0.845937	1.03242
Active	1.07482	0.997723
Active	1.1031	1.19466
Active	1.01999	0.990856
Active	0.899787	0.938217
Active	0.951434	0.999538
Active	0.98908	0.876895
Active	1.03661	0.932198
Quiescent	1.67241	3.64346
Quiescent	1.13828	2.93975
Quiescent	1.18656	1.98338
Quiescent	1.58128	1.45612
Quiescent	1.48805	7.07606
Quiescent	1.62626	4.72757
Quiescent	1.26842	3.12265

## Sheet: s1
C	activity
yeast	1
yeast	1
yeast	1
AA- 24	0.92
AA-24	0.88
AA-24	0.91
AA-48	0.88
AA-48	0.81
AA-48	0.84
E
	activity
mito	0.029
total	0.97
mito	0.039
total	0.96
mito	0.042
total	0.958
mito	0.055
total	0.945
G
chymotrypsin activity	active	quiescent	norm active	norm quiescent
active average	16578	52906	0.900733	2.87454
18405.2	17310	53284	0.940505	2.89508
	18946	54068	1.02939	2.93768
	21546	64284	1.17066	3.49275
	18457	48710	1.00283	2.64656
	17594	53684	0.955936	2.91682
trypsin activity	18953	57364	0.879286	2.66129
active average	19630	62052	0.910694	2.87878
21555.7	22125	62215	1.02644	2.88634
	24587	60391	1.14066	2.80172
	21057	56546	0.976896	2.62334
	22043	62479	1.02264	2.89859
caspase	19892	55337	0.994252	2.76588
active average	18831	60269	0.941221	3.0124
20394.6	19892	58671	0.994252	2.93252
	20789	59716	1.03909	2.98476
	20365	53810	1.01789	2.68956
	20158	65415	1.00755	3.26961
							E&F

## Sheet: s2
B
							A
nos/+	abs	TAG											D
1	0.27	0.389456	avg	0.391582	99.8533
2	0.24	0.338435	stdev	0.0357172	9.10788
3	0.27	0.389456	sem	0.0142869	3.64315
4	0.29	0.423469	pvalue	2.07514e-06
2--1	0.26	0.372449
2--2	0.25	0.355442
2--3	0.3	0.440476
2--4	0.29	0.423469
UAS/+
1	0.26	0.372449	avg	0.393707	100.395
2	0.28	0.406463	stdev	0.0253069	6.45327
3	0.28	0.406463	sem	0.0101228	2.58131
4	0.29	0.423469	pavlue	3.29447e-06
2--1	0.26	0.372449
2--2	0.29	0.423469
2--3	0.27	0.389456
2--4	0.25	0.355442
GSK3-RNAi	.
1	0.16	0.202381	avg	0.204507	52.1492
2	0.16	0.202381	stdev	0.0525661	13.4043
3	0.12	0.134354	sem	0.0210264	5.36174
4	0.13	0.151361
2--1	0.21	0.287415
2--2	0.15	0.185374
2--3	0.16	0.202381
2--4	0.2	0.270408
C
Percentage
		St6				St7				St8
			dsRed	MTPa	Wal		dsRed	MTPa	Wal		dsRed	MTPa	Wal
	<25%	Nomal	0.968421	0.587302	0.554688		0.970588	0.61875	0.481752		0.953271	0.571429	0.460993
	25-50	Moderate	0.0315789	0.142857	0.132812		0.0294118	0.1375	0.175182		0.0373832	0.168831	0.191489
	>50	Severe	0	0.269841	0.3125		0	0.24375	0.343066		0.00934579	0.24026	0.347518
E
QPCR for RNAi KD
After normal to Actin and desRNAi		1st	2nd	3rd	Ave
	GSk3-RNAi	0.05	0.02	0.01	0.0266667
	C	1	1	1	1
	VDAC-RNAI	0.504613	0.439727	0.461554	0.468631
	C	1	1	1	1
	MTPa-RNAi	0.389541	0.36485	0.429517	0.394636
	C	1	1	1	1
	ETFa-RNAi	0.47955	0.415522	0.475567	0.456879
	C	1	1	1	1
F	norm activity
control	0.96454
control	1.01482
control	1.02064
rotenone	1.07027
rotenone	1.06315
rotenone	1.03942
control	1.01344
control	0.979363
control	1.0072
Antimycin A	1.06258
Antimycin A	1.034
Antimycin A	1.02041
G
Summary		A	Q		A	Q		A	Q
	chymotripsin	1	3.19134	trypsin	1	3.02664	caspase	1	2.78187
		1	3.07822		1	3.16108		1	3.20052
		1	2.85379		1	2.76994		1	2.94948
		1	2.51945		1	2.45622		1	2.87248
		1	2.63911		1	2.68538		1	2.64228
		1	3.05127		1	2.83441		1	3.24511

## Sheet: s4
A
					C&D
TOM22
Con-Flag	GSK3WT	GSK3KD
1.05989	0.059906	0.268125
0.940132	0.111544	0.20985
0.993969	0.052628	0.503026
0.959251	0.048726	0.441813
1.04693	0.059036	0.397378
B
VDAC
Con-Flag	GSK3WT	GSK3KD
0.99752	0.342074	0.668148
1.00259	0.218014	0.850393
1.12859	0.353587	0.687331
0.90244	0.434525	0.541232
0.968971	0.406166	0.626223

## Sheet: s6
A
% TMRE + ST. 10	con-RNAi	VDAC-RNAi
1	15.8	48.5
2	19.2	43.6
3	10.5	61.5
4	15	67.6
B
OCR	con-RNAi	VDAC-RNAi
	0.86092	0.789074
	1.30939	0.38645
	0.829736	0.679311
	1.0059	0.329321
	0.9941	0.500326
	0.937854	0.765238
	1.03844	0.425986
	1.02371	0.87722
	1	0.86
C
Norm. glycogen	con-RNAi	VDAC-RNAi
	0.862685	1.48405
		2.02549
	1.00552	1.45981
	0.916691	1.35281
	1.07779	1.15562
	0.95425	1.5198
	0.959203	1.24504
	1.08655	1.46921
	0.93895	1.65304
	1.06105	1.55177
D,E,F
					Group	QC	QC	QC	Control	Control	Control	Control	Control	Experiment	Experiment	Experiment	Experiment	Experiment	Experiment	Experiment	Averages		Stdev
Compound Name	Formula	Mass	RT	HMDB	KEGG	CRI244-QC-1	CRI244-QC-2	CRI244-QC-3	SB-1 (control)	SB-2 (control)	SB-3(control)	SB-4(control)	SB-5(control)	SB-6 (EXP)	SB-7(EXP)	SB-8(EXP)	SB-9(EXP)	SB-10(EXP)	SB-11(EXP)	SB-12(EXP)	Control	Experiment	Control	Experiment
1-AMINOCYCLOPROPANECARBOXYLATE	C4 H7 N O2	101.048	1.65	HMDB36458	C01234	2.85264e-05	3.07104e-05	3.71207e-05	2.99307e-05	2.57282e-05	2.51127e-05	3.19685e-05	2.68293e-05	2.80083e-05	2.43315e-05	1.63261e-05	2.99882e-05	3.53072e-05	3.50777e-05	3.21909e-05	2.79139e-05	2.87471e-05	2.92861e-06	6.71859e-06
1-METHYLADENOSINE	C11 H15 N5 O4	281.112	5.17	HMDB03331	C02494	9.32409e-06	1.36174e-05	1.14837e-05	1.12847e-05	1.44139e-05	1.12596e-05	1.16922e-05	1.26177e-05	1.66513e-05	1.11354e-05	1.73024e-05	9.74594e-06	1.08237e-05	1.28267e-05	1.25561e-05	1.22536e-05	1.30059e-05	1.32678e-06	2.91179e-06
1-METHYL-L-HISTIDINE	C7 H11 N3 O2	169.085	1.49	HMDB00001	C01152	1.17437e-05	2.32067e-05	1.51863e-05	5.02106e-06	3.78871e-06	4.93758e-06	1.95553e-06	2.22866e-05	3.43093e-05	1.24428e-05	1.25209e-05	1.49165e-05	9.43093e-06	1.94091e-05	2.0928e-05	7.5979e-06	1.77082e-05	8.30395e-06	8.36458e-06
2',4'-DIHYDROXYACETOPHENONE	C8 H8 O3	152.048	9.36	HMDB29659	C03663	2.35276e-05	1.82762e-05	1.98375e-05	1.62631e-05	1.99054e-05	1.94512e-05	1.61062e-05	2.2935e-05	1.97946e-05	9.29744e-06	1.49365e-05	3.08129e-05	2.19265e-05	1.73934e-05	1.21121e-05	1.89322e-05	1.80391e-05	2.84382e-06	7.10579e-06
2-ACETAMIDO-2-DEOXY-BETA-D-GLUCOSYLAMINE	C8 H16 N2 O5	220.106	1.82	0	0	7.66118e-06	1.58934e-05	1.29878e-05	1.0538e-05	8.2426e-06	5.35227e-06	7.25212e-06	4.62e-06	9.09358e-06	6.04267e-06	8.19692e-06	9.90016e-06	1.13746e-05	2.03863e-05	1.68526e-05	7.20099e-06	1.16924e-05	2.36127e-06	5.10581e-06
2-HYDROXY-4-(METHYLTHIO)BUTANOATE	C5 H10 O3 S	150.036	6.35	HMDB37115	0	0.000123412	0.000129143	0.000119898	0.000199593	0.000177184	9.21988e-05	6.09231e-05	7.8647e-05	0.000162832	0.000128819	0.000129478	7.22855e-05	5.15333e-05	4.30135e-05	5.46454e-05	0.000121709	9.18011e-05	6.23767e-05	4.76069e-05
2-HYDROXYBUTYRATE	C4 H8 O3	104.047	4.73	HMDB00008	C05984	3.03405e-05	3.52594e-05	3.51754e-05	5.41344e-05	3.99271e-05	3.74734e-05	3.14543e-05	3.49785e-05	5.58092e-05	3.91946e-05	3.30533e-05	3.61874e-05	2.32464e-05	3.50541e-05	2.97631e-05	3.95936e-05	3.6044e-05	8.7119e-06	1.0114e-05
2-HYDROXYGLUTARIC	C5 H8 O5	148.038	3.65	HMDB59655	C02630	0.000357308	0.000384085	0.000366339	0.000477544	0.000549297	0.000251235	0.000304688	0.000321282	0.000401018	0.000439946	0.00024267	0.000240007	0.000192255	0.000199745	0.000257703	0.000380809	0.000281906	0.000126366	9.81775e-05
2-HYDROXYPYRIDINE	C5 H5 N O	95.0368	4.69	HMDB13751	C02502	0.000126121	0.000183439	0.00019478	0.000103337	0.000165897	0.000205074	0.000157838	0.000179719	0.000160557	0.000164081	0.000169888	0.000173331	0.000161323	0.00024243	0.000164917	0.000162373	0.000176647	3.75583e-05	2.93636e-05
2-KETOHEXANOIC	C6 H10 O3	130.063	7.32	HMDB01864	C00902	5.70648e-05	6.89037e-05	6.39096e-05	5.59366e-05	4.29132e-05	4.59676e-05	5.62259e-05	4.15602e-05	0.000170925	5.05547e-05	5.18677e-05	6.05357e-05	5.86879e-05	5.46784e-05	3.39551e-05	4.85207e-05	6.87435e-05	7.0848e-06	4.5886e-05
3,4-DIHYDROXYBENZOATE	C7 H6 O4	154.027	6.26	HMDB01856	C00230	1.69924e-05	2.21442e-05	3.04749e-05	2.6128e-05	1.99118e-05	1.63078e-05	2.53542e-05	2.89497e-05	3.18708e-05	2.56417e-05	1.97824e-05	1.45979e-05	1.89209e-05	1.87581e-05	2.57339e-05	2.33303e-05	2.21865e-05	5.11133e-06	5.83226e-06
3-HYDROXYMETHYLGLUTARATE	C6 H10 O5	162.054	4.69	HMDB00355	C03761	0.000108672	0.000128491	0.000147811	0.000106348	0.000153748	9.71482e-05	0.000120116	0.000128978	0.000234816	0.000212772	0.000124186	0.000123769	9.72623e-05	9.89634e-05	9.55995e-05	0.000121268	0.000141053	2.19093e-05	5.81286e-05
3-Hydroxysebacic acid	C10 H18 O5	218.117	7.55	HMDB00350	0	3.65135e-05	2.28751e-05	1.52202e-05	1.70276e-05	1.81612e-06	2.76721e-05	1.8262e-05	1.2658e-07	3.46925e-05	2.08008e-05	2.94246e-05	5.162e-05	3.02685e-05	3.32719e-05	1.76593e-05	1.29809e-05	3.11054e-05	1.17259e-05	1.10221e-05
3-METHOXY-4-HYDROXYMANDELATE	C9 H10 O5	198.052	5.5	HMDB00291	C05584	1.59272e-06	2.70806e-06	2.93681e-06	7.22918e-06	2.04971e-08	2.29239e-06	3.87857e-06	3.28535e-06	1.54838e-06	4.35902e-07	2.56942e-07	2.56342e-06	2.48088e-06	3.16046e-06	2.71165e-06	3.34119e-06	1.87966e-06	2.62371e-06	1.15391e-06
3-METHYL-2-OXINDOLE	C9 H9 N O	147.069	6.84	0	0	6.38833e-06	1.14528e-05	9.58224e-06	7.2257e-06	5.92083e-06	9.99565e-06	6.09624e-06	6.41715e-06	1.16142e-05	5.69366e-06	9.99034e-06	7.52231e-06	7.24298e-06	3.70302e-06	4.24439e-06	7.13111e-06	7.14441e-06	1.6778e-06	2.9037e-06
3-METHYL-2-OXOVALERATE	C6 H10 O3	130.063	7.77	HMDB00491	C03465	0.000247049	0.000249547	0.000309245	0.000263506	0.000179669	0.000176658	0.000262723	0.000160104	0.000730275	0.000218548	0.000225634	0.000262719	0.000259665	0.000173959	0.000153646	0.000208532	0.000289207	5.03814e-05	0.000198666
3-METHYLADENINE	C6 H7 N5	149.07	2.04	HMDB11600	C00913	7.92431e-06	6.16557e-06	4.79577e-06	4.95412e-06	5.97536e-06	4.16451e-06	3.65448e-06	3.8696e-06	2.13382e-09	2.5438e-06	2.82914e-06	1.75633e-06	2.46088e-06	8.24846e-06	5.62298e-06	4.52361e-06	3.35196e-06	9.4934e-07	2.72706e-06
3-METHYLADENINE	C6 H7 N5	149.07	3.92	HMDB11600	C00913	0.000372759	0.000611493	0.000585354	0.000666092	0.000464533	0.000554342	0.00044033	0.000557803	0.000724816	0.000435687	0.000469058	0.000447271	0.000516397	0.000532864	0.000518137	0.00053662	0.000520604	8.94345e-05	9.75723e-05
3-PHOSPHOGLYCERATE	C3 H7 O7 P	185.995	1.65	HMDB00807	C00597	0.000198623	0.000286808	0.000338148	0.000249191	0.000124643	8.49399e-05	0.000265774	0.000352378	0.000429755	9.14442e-05	0.000127974	0.000309566	0.000321593	6.64018e-05	0.000172196	0.000215385	0.00021699	0.000109201	0.000137326
4-ACETAMIDOBUTANOATE	C6 H11 N O3	145.074	4.81	HMDB03681	C02946	1.08838e-05	1.01585e-05	1.13409e-05	6.70729e-06	5.44631e-06	7.59636e-06	1.10303e-05	1.22564e-05	3.06957e-06	2.57689e-06	2.78023e-06	5.27809e-06	1.15268e-05	1.68158e-05	1.67969e-05	8.60734e-06	8.40633e-06	2.90737e-06	6.51614e-06
4-ACETYLBUTYRATE	C6 H10 O3	130.063	6.49	HMDB61881	C02129	8.60321e-06	1.22136e-05	1.95292e-05	1.63637e-05	1.5861e-05	1.38961e-05	1.20055e-05	3.74518e-06	1.18638e-05	2.33947e-09	2.97978e-06	2.35669e-09	8.52546e-06	1.20182e-06	2.37215e-09	1.23743e-05	3.51113e-06	5.12312e-06	4.78644e-06
4-COUMARATE	C9 H8 O3	164.048	8.1	HMDB02035	C00811	2.2152e-05	3.1695e-05	3.76218e-05	3.8453e-05	2.59031e-05	3.65599e-05	3.1604e-05	3.91506e-05	2.13993e-05	4.16828e-05	5.06995e-05	2.58247e-05	2.45749e-05	2.74764e-05	3.64419e-05	3.43341e-05	3.25856e-05	5.55999e-06	1.06994e-05
4-GUANIDINOBUTANOATE	C5 H11 N3 O2	145.085	2.22	HMDB03464	C01035	0.000106986	0.000123438	0.000132508	0.000144187	0.000142949	0.00012149	0.000108463	0.000167437	0.000133102	0.000125875	0.00011967	0.000134861	9.86522e-05	0.000103311	8.82096e-05	0.000136905	0.000114812	2.27395e-05	1.81824e-05
4-HYDROXYBENZOATE	C7 H6 O3	138.032	7.12	HMDB00500	C00156	0.00293481	0.003169	0.00358621	0.00333504	0.00254197	0.00272117	0.0030258	0.00324612	0.00290186	0.00322048	0.00396093	0.00298057	0.00260217	0.00349833	0.00312171	0.00297402	0.00318372	0.000338251	0.000441049
4-Hydroxyphenyl-2-propionic acid	C9 H10 O3	166.064	7.9	HMDB41683	C03080	2.51994e-09	2.84007e-06	1.72722e-07	2.13398e-09	2.36619e-09	2.73679e-09	2.9211e-06	1.51135e-07	2.13382e-09	2.33947e-09	2.5278e-09	2.18044e-06	2.56606e-09	2.40902e-09	2.37215e-09	6.15894e-07	3.13541e-07	1.29026e-06	8.23226e-07
4-IMIDAZOLEACETATE	C5 H6 N2 O2	126.042	1.92	HMDB02024	C02835	3.72047e-05	3.23406e-05	3.39582e-05	3.50975e-05	2.53914e-05	3.29387e-05	2.29488e-05	3.28711e-05	3.45033e-05	3.16134e-05	3.14622e-05	2.75794e-05	3.05839e-05	3.35217e-05	4.34112e-05	2.98495e-05	3.32393e-05	5.33172e-06	5.00053e-06
4-METHYLCATECHOL	C7 H8 O2	124.052	5.9	HMDB00873	C06730	3.43761e-06	3.44341e-06	5.45941e-06	4.38396e-06	3.95362e-06	5.88191e-08	8.70454e-06	9.55615e-06	1.27874e-05	5.8214e-06	4.79762e-06	8.09884e-06	6.88965e-06	3.41572e-06	4.67633e-06	5.33142e-06	6.64099e-06	3.86725e-06	3.11709e-06
4-PYRIDOXATE	C8 H9 N O4	183.055	5	HMDB00017	C00847	0.00392451	0.00385373	0.00407397	0.00372586	0.00370978	0.0040431	0.00361583	0.00406867	0.00318922	0.00346929	0.00360045	0.00334228	0.00303488	0.00349406	0.0036493	0.00383265	0.00339707	0.000208269	0.000222483
5-AMINOLEVULINATE	C5 H9 N O3	131.057	1.52	HMDB01149	C00430	4.45492e-05	3.72196e-05	4.02798e-05	3.42628e-05	3.73118e-05	5.66338e-05	4.91054e-05	5.04786e-05	2.02899e-05	2.73916e-05	3.31247e-05	4.26007e-05	3.73001e-05	5.17241e-05	4.65117e-05	4.55585e-05	3.69918e-05	9.42141e-06	1.09947e-05
5-AMINOPENTANOATE	C5 H11 N O2	117.079	2.2	HMDB03355	C00431	0.00202188	0.00191963	0.00161081	0.00183453	0.0013471	0.0012969	0.00194312	0.00203779	0.00136992	0.00124774	0.00140053	0.00145003	0.00142081	0.00183592	0.00206455	0.00169189	0.00154136	0.000345686	0.000294054
5-Aminopentanoic acid	C5 H11 N O2	117.079	2	HMDB03355	C00431	1.56613e-06	2.94353e-06	1.96779e-06	2.04449e-06	6.71392e-07	4.15182e-06	3.53033e-06	1.312e-06	2.14254e-06	1.53566e-07	3.04165e-06	5.05501e-06	6.04148e-06	4.05936e-06	2.61708e-06	2.34201e-06	3.30153e-06	1.46866e-06	1.95556e-06
5-HYDROXYINDOLEACETATE	C10 H9 N O3	191.06	6.84	HMDB00763	C05635	1.41955e-05	1.25061e-05	1.39147e-05	1.34641e-05	5.98967e-06	1.5258e-05	1.09444e-05	1.47931e-05	1.63199e-05	1.05185e-05	1.28605e-05	1.02287e-05	1.3802e-05	4.88403e-06	6.08151e-06	1.20899e-05	1.06707e-05	3.79993e-06	4.1085e-06
5-HYDROXYLYSINE	C6 H14 N2 O3	162.101	1.3	HMDB00450	C16741	1.84666e-05	1.91104e-05	2.00964e-05	1.95027e-05	1.13371e-05	1.36687e-05	2.20392e-05	3.11379e-05	1.69239e-05	1.28984e-05	1.83758e-05	1.83295e-05	1.38042e-05	1.67979e-05	2.30556e-05	1.95371e-05	1.71693e-05	7.7865e-06	3.34695e-06
5-HYDROXYTRYPTOPHAN	C11 H12 N2 O3	220.087	5.21	HMDB00472	C01017	1.15277e-05	7.34547e-06	5.81859e-06	6.39742e-06	3.86009e-06	5.0052e-06	6.57891e-06	5.31565e-06	1.28698e-05	4.17158e-06	1.02193e-05	6.58282e-06	4.87692e-06	8.56095e-06	7.36629e-06	5.43146e-06	7.80681e-06	1.10838e-06	3.04177e-06
5-Methylcytidine	C10 H15 N3 O5	257.101	4.19	HMDB00982	0	1.69836e-05	0.000326175	0.000212981	0.000182599	0.000231076	0.000300078	0.000318267	0.000249612	0.000329242	0.000324251	0.000345172	0.000313312	0.000214528	0.00020483	0.000159881	0.000256326	0.000270174	5.44727e-05	7.46432e-05
5-METHYLCYTOSINE	C5 H7 N3 O	125.059	2.3	HMDB02894	C02376	0.000139359	0.000196241	0.000207982	0.000103295	0.000141061	0.000190946	0.00015196	0.000165761	0.000174178	0.000171245	0.000190455	0.000164642	0.000209266	0.000210454	0.000158287	0.000150605	0.000182647	3.23585e-05	2.10636e-05
7-METHYLGUANOSINE	C11 H15 N5 O5	297.106	4.27	#N/A	#N/A	8.4798e-05	6.96866e-05	7.84411e-05	0.000113614	6.95448e-05	8.52658e-05	6.85164e-05	0.000100759	9.64518e-05	6.37644e-05	5.0561e-05	5.71716e-05	6.01128e-05	5.863e-05	6.26257e-05	8.75401e-05	6.41882e-05	1.96565e-05	1.48661e-05
ADENINE	C5 H5 N5	135.055	2.22	HMDB00034	C00147	0.000893566	0.00123263	0.00134119	0.000888125	0.0013707	0.00126607	0.00125118	0.000787536	0.000994968	0.00146459	0.0016785	0.0011392	0.000956097	0.00060559	0.00027875	0.00111272	0.00101681	0.0002576	0.000478072
ADENOSINE	C10 H13 N5 O4	267.097	4.63	HMDB00050	C00212	0.00130921	0.00157529	0.0019001	0.000975544	0.00254186	0.00170639	0.00190189	0.00135005	0.00256578	0.00282927	0.00259707	0.00253199	0.00249949	0.00116245	0.000585233	0.00169515	0.00211018	0.000590914	0.000867456
ADENOSINE-MONOPHOSPHATE	C10 H14 N5 O7 P	347.064	3.73	HMDB00045	C00020	0.0296325	0.0343095	0.0348009	0.0259665	0.0462946	0.0394527	0.0427666	0.024929	0.0274601	0.0501575	0.0538332	0.0399317	0.0294849	0.0118556	0.00552229	0.0358819	0.0311779	0.00983432	0.01825
ADIPATE	C6 H10 O4	146.059	6.19	HMDB00448	C06104	2.51994e-09	4.11568e-05	5.72748e-05	1.46198e-06	4.7165e-05	1.91595e-05	1.73559e-05	4.83042e-05	4.0249e-05	6.31847e-05	1.23979e-05	2.35669e-09	2.56606e-09	2.59567e-05	7.98651e-06	2.66893e-05	2.13971e-05	2.04125e-05	2.34474e-05
ALLANTOIN	C4 H6 N4 O3	158.045	1.75	HMDB00462	C01551	0.000199688	0.000190283	0.000209982	0.000141499	0.00013542	0.000163811	0.000161867	0.000214825	0.000151905	0.000208781	0.000184891	0.00021148	0.000188413	0.000170903	0.000147792	0.000163484	0.000180595	3.12631e-05	2.52354e-05
AMINOADIPATE	C6 H11 N O4	161.07	1.98	HMDB00510	C00956	5.87582e-05	5.66743e-05	5.45157e-05	3.97008e-05	3.24117e-05	7.07383e-05	6.74765e-05	3.69004e-05	5.29045e-05	3.93526e-05	4.97855e-05	6.90718e-05	6.15234e-05	7.21062e-05	4.24626e-05	4.94456e-05	5.53152e-05	1.81727e-05	1.26893e-05
ARABINOSE	C5 H10 O5	150.054	1.93	HMDB29942	C00259	1.37921e-05	2.03505e-05	1.78969e-05	1.84838e-05	1.2221e-05	8.77664e-06	1.72041e-05	1.93805e-05	1.06536e-05	1.2168e-05	1.38954e-05	1.60491e-05	1.39211e-05	1.26557e-05	1.8628e-05	1.52132e-05	1.39958e-05	4.53897e-06	2.64562e-06
ARGININE	C6 H14 N4 O2	174.112	1.47	HMDB00517	C00062	0.00201357	0.00228954	0.0023764	0.00127962	0.00177957	0.00220362	0.00187557	0.0018376	0.00172304	0.00173483	0.00154598	0.00229646	0.00227033	0.0019004	0.00147661	0.0017952	0.00184966	0.00033209	0.00032654
ARGININOSUCCINATE	C10 H18 N4 O6	290.123	1.69	HMDB00052	C03406	2.51994e-09	1.48563e-05	1.74862e-05	4.32515e-06	8.51501e-06	1.80251e-05	1.99653e-05	7.34251e-06	2.13382e-09	1.23992e-05	1.97234e-06	2.35669e-09	3.66908e-06	1.81281e-05	1.34985e-05	1.16346e-05	7.09595e-06	6.92497e-06	7.41013e-06
ASCORBATE	C6 H8 O6	176.034	2.78	HMDB00044	C00072	0.022407	0.0241615	0.0254108	0.027475	0.019925	0.0172273	0.0184305	0.0236549	0.0341475	0.0243689	0.0203769	0.0288024	0.0221191	0.0222251	0.0262321	0.0213425	0.0254674	0.00419457	0.00475912
ASPARAGINE	C4 H8 N2 O3	132.054	1.49	HMDB00168	C00152	3.49962e-05	3.53402e-05	3.76123e-05	2.35504e-05	2.53013e-05	4.64201e-05	4.34605e-05	4.12485e-05	2.13751e-05	3.66671e-05	4.41231e-05	4.51585e-05	3.92883e-05	2.86518e-05	2.71473e-05	3.59962e-05	3.46302e-05	1.07382e-05	9.07597e-06
ASPARTATE	C4 H7 N O4	133.038	1.49	HMDB06483	C00402	0.000336276	0.000399057	0.000432966	0.000302901	6.24e-05	0.000419174	0.000510648	0.000142788	0.000233295	0.000107261	0.000129917	0.000229168	0.000510045	0.00143077	0.00047316	0.000287582	0.000444803	0.000186401	0.000462155
AZELATE	C9 H16 O4	188.106	8.67	HMDB00784	C08261	4.82842e-05	4.56507e-05	2.60956e-09	2.13398e-09	2.61819e-06	2.73679e-09	2.32936e-09	2.57212e-09	2.13382e-09	2.33947e-09	2.5278e-09	2.35669e-09	2.56606e-09	2.40902e-09	2.37215e-09	5.25592e-07	2.38643e-09	1.1698e-06	1.41343e-10
BENZOATE	C7 H6 O2	122.037	7.31	HMDB01870	C00180	9.25985e-05	8.43896e-05	0.000119543	0.000102317	0.000110657	9.05573e-05	0.000114813	0.000101984	0.000135926	0.000100975	0.000101964	8.22246e-05	0.000132959	5.70372e-05	9.37909e-05	0.000104066	0.000100697	9.3384e-06	2.76245e-05
BETAINE	C5 H11 N O2	117.079	1.57	HMDB00043	C00719	0.00688196	0.00742325	0.00660017	0.00615061	0.00555704	0.00442533	0.00794286	0.00951159	0.00460498	0.00463104	0.00483863	0.00570151	0.00615503	0.00618594	0.00964978	0.00671749	0.0059667	0.00201436	0.00176209
BETAINE ALDEHYDE	C5 H11 N O	101.084	1.64	HMDB01252	C00576	0.00020208	0.00012845	0.000130452	0.000191112	0.000194478	0.000139428	0.000125384	0.000120111	0.000191322	0.000185205	0.000205723	0.000101576	0.000118711	0.000141743	0.000151749	0.000154102	0.000156576	3.60394e-05	3.90396e-05
BETA-NICOTINAMIDE ADENINE DINUCLEOTIDE	C21 H29 N7 O14 P2	665.119	5.31	HMDB00902	C00003	0.00825773	0.00865092	0.0122551	0.00919813	0.0134203	0.00569739	0.00468175	0.0111566	0.0143471	0.0244298	0.00534375	0.00740314	0.0052955	0.0154442	0.0148254	0.00883083	0.0124413	0.00366199	0.00693875
BIOTIN	C10 H16 N2 O3 S	244.09	7.13	HMDB00030	C00120	0.00221971	0.00194897	0.0017885	0.00197386	0.00169248	0.00158581	0.00156043	0.00174056	0.00171416	0.00153818	0.00175667	0.00183387	0.00166358	0.00173725	0.00183992	0.00171063	0.00172623	0.000164813	0.000104078
BUTANOATE	C4 H8 O2	88.0524	6.03	HMDB00039	C00246	1.38977e-07	1.41498e-06	1.41308e-06	1.90105e-06	1.50361e-06	1.29012e-06	1.58095e-06	1.31968e-06	1.31246e-06	5.59305e-06	4.46242e-07	9.50378e-07	1.57266e-06	1.20793e-07	5.34234e-07	1.51908e-06	1.50426e-06	2.46045e-07	1.87265e-06
Butyrylcarnitine	C11 H21 N O4	231.148	5.85	HMDB02013	C02862	0.0010246	0.001196	0.00128803	0.00103904	0.00112222	0.000994494	0.000938434	0.00108673	0.00239687	0.00174476	0.00142306	0.00106078	0.000993441	0.000762427	0.000652986	0.00103618	0.00129062	7.29017e-05	0.000615669
CARNOSINE	C9 H14 N4 O3	226.109	1.49	HMDB00033	C00386	1.92027e-05	1.72438e-05	2.42069e-05	1.75627e-05	1.46121e-05	1.05086e-05	2.868e-05	3.45007e-05	1.56487e-05	1.2374e-05	2.08969e-05	2.22245e-05	1.85655e-05	1.00272e-05	1.6107e-05	2.11728e-05	1.65491e-05	1.00473e-05	4.39984e-06
CDP-ETHANOLAMINE	C11 H20 N4 O11 P2	446.06	2.01	HMDB01564	C00570	0.119102	0.0656544	0.0668741	0.0558518	0.0482991	0.0606507	0.0655571	0.0635143	0.0615655	0.0566333	0.0503156	0.0678024	0.0625668	0.0682937	0.0713524	0.0587746	0.0626471	0.00689686	0.00734453
cis-ACONITATE	C6 H6 O6	174.018	3.89	HMDB00072	C00417	0.000139923	0.000120924	0.000151002	0.00013663	0.000120578	0.000178385	0.000164734	0.000121672	0.000136528	0.000135329	0.000123547	0.0001347	0.000160051	0.000246937	0.000164157	0.0001444	0.000157321	2.60423e-05	4.21378e-05
cis-ACONITATE	C6 H6 O6	174.018	4.88	HMDB00072	C00417	2.74272e-05	3.1923e-05	4.03488e-05	3.70841e-05	3.92223e-05	2.2201e-05	3.63885e-05	6.31407e-05	1.98529e-05	2.96343e-05	1.64415e-05	2.14872e-05	2.46143e-05	2.36864e-05	3.1141e-05	3.96073e-05	2.38368e-05	1.4779e-05	5.22289e-06
CITICOLINE	C14 H26 N4 O11 P2	488.105	2.06	HMDB01413	C00307	0.000251968	0.000330135	0.000340956	0.000193993	0.000344875	0.000219773	0.000298863	0.000378358	0.000265673	0.000412082	0.000227487	0.000457691	0.000343889	0.00022635	0.00040397	0.000287172	0.000333878	7.90665e-05	9.48612e-05
CITRAMALATE	C5 H8 O5	148.038	4.31	HMDB00426	C00815	0.00020586	0.000235092	0.000284356	0.000256832	0.000169108	0.000296573	0.000242832	0.000292902	0.000289868	0.000166056	0.000225381	0.000248938	0.000187871	0.000267794	0.000286036	0.00025165	0.000238849	5.15696e-05	4.8042e-05
CITRATE	C6 H8 O7	192.029	3.9	HMDB00094	C00158	0.0135952	0.0134211	0.0126909	0.013177	0.00691625	0.0140947	0.0147371	0.00740589	0.0105566	0.00975131	0.0104179	0.00967032	0.0126387	0.0214072	0.0130231	0.0112662	0.012495	0.00379219	0.00414939
CITRULLINE	C6 H13 N3 O3	175.096	1.64	HMDB00904	C00327	9.45634e-05	0.000101031	0.000113874	7.16164e-05	4.96163e-05	0.000101837	0.000113546	9.35316e-05	8.42166e-05	5.15996e-05	8.46823e-05	0.000120766	0.000122051	0.00012542	0.000121003	8.60294e-05	0.000101391	2.54802e-05	2.8336e-05
CREATINE	C4 H9 N3 O2	131.069	1.86	HMDB00064	C00300	0.000268237	0.000324772	0.000378439	0.000346652	0.000249955	0.000307705	0.000281997	0.000338982	0.000266809	0.000245982	0.000345123	0.000327177	0.000363459	0.00035083	0.000328681	0.000305058	0.000318294	4.01747e-05	4.45061e-05
CREATININE	C4 H7 N3 O	113.059	1.74	HMDB00562	C00791	0.000174461	0.000199504	0.000206245	0.000160096	0.000199918	0.000221843	0.000198279	0.000242192	0.000137834	0.000144932	0.000203845	0.000220007	0.000254135	0.000130405	0.000149262	0.000204466	0.000177203	3.06301e-05	4.83437e-05
Cyclic ADP-ribose	C15 H21 N5 O13 P2	541.059	2.33	#N/A	#N/A	0.0155145	0.00976142	0.00977583	0.0112137	0.00702684	0.019081	0.0106811	0.0100721	0.00940529	0.00839006	0.0180927	0.00955102	0.0106431	0.00793022	0.00934515	0.011615	0.0104797	0.0044779	0.00346783
CYCLIC AMP	C10 H12 N5 O6 P	329.056	4.83	HMDB00058	C00575	2.07929e-05	1.36834e-05	1.93492e-05	1.23513e-05	1.42316e-05	5.01979e-06	2.70473e-05	1.75606e-05	4.98449e-05	2.45605e-05	9.61605e-06	1.18696e-05	1.42948e-05	1.65725e-05	1.83621e-05	1.52421e-05	2.07315e-05	8.04072e-06	1.37154e-05
CYSTATHIONINE	C7 H14 N2 O4 S	222.069	1.49	HMDB00099	C02291	3.13007e-06	4.84339e-06	6.51647e-06	4.04399e-06	4.23228e-06	6.90748e-06	5.18435e-06	5.09044e-06	1.96081e-06	6.39117e-06	2.80924e-06	4.8223e-06	3.07007e-06	2.38121e-06	4.27363e-06	5.09171e-06	3.67263e-06	1.13379e-06	1.5695e-06
CYSTEINE	C3 H7 N O2 S	121.02	1.61	HMDB00574	C00097	3.48872e-05	3.77565e-05	3.92917e-05	1.29808e-05	1.46294e-05	6.47296e-05	7.23717e-05	4.10068e-05	3.51392e-05	3.53181e-05	4.45939e-05	5.33892e-05	4.63423e-05	1.53646e-06	5.45935e-06	4.11437e-05	3.16826e-05	2.75121e-05	2.03076e-05
CYSTEINE	C3 H7 N O2 S	121.02	1.65	HMDB00574	C00097	7.68997e-06	7.28973e-06	7.71037e-06	3.37846e-06	1.82956e-06	1.22381e-05	1.42305e-05	5.99069e-06	7.00194e-06	5.35585e-06	6.49529e-06	8.51823e-06	8.87421e-06	1.01695e-06	1.01189e-06	7.53346e-06	5.46777e-06	5.45808e-06	3.26588e-06
CYSTINE	C6 H12 N2 O4 S2	240.02	1.7	HMDB00192	C01420	2.35692e-06	5.4859e-06	3.90696e-06	1.54086e-06	2.04606e-06	4.53927e-06	2.87823e-06	2.94811e-06	3.21675e-06	3.91438e-06	2.16804e-06	2.83007e-06	6.78177e-06	2.52477e-06	4.81265e-06	2.79051e-06	3.74978e-06	1.14089e-06	1.60636e-06
CYTIDINE 2',3'-CYCLIC PHOSPHATE	C9 H12 N3 O7 P	305.043	2.05	HMDB11691	C02354	6.66344e-05	6.39948e-05	7.29873e-05	5.26318e-05	7.08492e-05	5.01733e-05	5.9318e-05	6.20183e-05	6.32e-05	6.63576e-05	5.11451e-05	8.46149e-05	6.36918e-05	5.59713e-05	7.68214e-05	5.89981e-05	6.59717e-05	8.18657e-06	1.15336e-05
CYTIDINE MONOPHOSPHATE	C9 H14 N3 O8 P	323.053	2.23	HMDB00095	C00055	0.0030398	0.00316106	0.00322364	0.00231997	0.00442767	0.00356416	0.00284294	0.00166291	0.00166223	0.00455518	0.0037554	0.00241801	0.00247011	0.00088338	0.000500446	0.00296353	0.00232068	0.00107527	0.00146605
CYTOSINE	C4 H5 N3 O	111.043	1.89	HMDB00630	C00380	0.0061895	0.0122398	0.0106651	0.00873789	0.00811198	0.0101825	0.0111286	0.010458	0.0108728	0.00994	0.00966642	0.0117548	0.0116986	0.0103251	0.0120178	0.00972378	0.0108965	0.00125427	0.00094801
decanoylcarnitine	C17 H33 N O4	315.241	10.24	HMDB00651	0	2.99377e-05	4.264e-05	5.11913e-05	3.52831e-05	3.77651e-05	5.45179e-05	2.50049e-05	1.58391e-05	6.98071e-05	3.82581e-05	4.86819e-05	2.64963e-05	2.78171e-05	0.000110137	2.67921e-05	3.3682e-05	4.97129e-05	1.45519e-05	3.09057e-05
decenoylcarnitine	C17 H31 N O4	313.225	9.99	HMDB13205	0	3.95298e-06	8.76107e-06	7.19745e-06	6.59831e-06	7.95081e-06	5.45153e-06	4.08272e-06	4.32621e-06	4.47149e-06	6.36194e-06	6.62657e-06	2.79984e-06	3.21467e-06	5.44128e-06	6.2985e-06	5.68191e-06	5.03061e-06	1.61525e-06	1.56431e-06
DEOXYADENOSINE MONOPHOSPHATE	C10 H14 N5 O6 P	331.069	3.87	HMDB00905	C00360	0.000378992	0.000175094	0.000210853	0.000209133	0.000402644	0.000180946	0.000216907	0.000182851	0.000168257	0.000412061	0.000226035	0.000216412	0.000181208	3.29669e-05	3.48615e-05	0.000238496	0.000181686	9.31146e-05	0.000129165
DEOXYCARNITINE	C7 H15 N O2	145.111	1.89	HMDB01161	C01181	0.00561778	0.0041871	0.00444286	0.00442607	0.00358187	0.00639929	0.00574332	0.00434103	0.00367939	0.00350938	0.0043827	0.00398952	0.00305593	0.00478999	0.00292439	0.00489832	0.00376162	0.00114385	0.000678795
DEOXYCYTIDINE	C9 H13 N3 O4	227.092	2.21	HMDB00014	C00881	1.39656e-05	7.47806e-06	1.05428e-05	5.28039e-06	4.36966e-06	6.50248e-06	3.02688e-06	4.57516e-06	7.0516e-06	4.76862e-06	6.01735e-06	2.09296e-06	5.80976e-06	6.48922e-06	6.74714e-06	4.75092e-06	5.56809e-06	1.27445e-06	1.70369e-06
DEOXYGUANOSINE	C10 H13 N5 O4	267.098	4.95	HMDB00085	C00330	0.000554488	0.000500104	0.000508271	0.000477979	0.000412867	0.000516821	0.000655002	0.000428586	0.000756302	0.00057109	0.000539708	0.000603487	0.000369077	0.000201645	0.00013305	0.000498251	0.00045348	9.67863e-05	0.000226822
DEOXYGUANOSINE-MONOPHOSPHATE	C10 H14 N5 O7 P	347.065	3.59	HMDB01044	C00362	0.0269245	0.0240894	0.0236583	0.021318	0.0300559	0.0239502	0.026218	0.0166606	0.0176092	0.0570696	0.033667	0.0477833	0.0183165	0.0087906	0.0041239	0.0236405	0.0267657	0.00504998	0.0199945
DEOXYINOSINE	C10 H11 N4 Na O4	274.068	5.02	HMDB00071	C05512	0.000241067	0.000173831	0.000156702	0.000234037	0.000148116	0.000163246	0.000194011	0.000146662	0.000179018	0.000226523	0.000153097	0.000168931	0.000167338	5.64679e-05	3.83491e-05	0.000177215	0.000141389	3.70345e-05	6.83881e-05
DEOXYURIDINE	C9 H12 N2 O5	228.077	4.75	HMDB00012	C00526	1.13814e-05	1.03036e-05	8.62239e-06	1.38625e-05	7.20555e-06	8.29148e-06	5.67648e-06	4.06571e-06	1.11834e-05	1.546e-05	8.25564e-06	6.64665e-06	1.15004e-05	1.97771e-05	1.40968e-05	7.82034e-06	1.24171e-05	3.735e-06	4.45774e-06
DIHYDROURACIL	C4 H6 N2 O2	114.043	2.22	HMDB00076	C00429	5.35911e-06	6.53879e-06	8.54122e-06	6.58687e-06	1.18969e-05	1.02274e-05	4.05499e-06	5.52997e-06	1.29157e-05	1.16662e-05	1.08791e-05	6.66026e-06	2.74135e-06	6.43532e-06	2.86838e-06	7.65921e-06	7.73805e-06	3.28738e-06	4.15621e-06
DIMETHYLGLYCINE	C4 H9 N O2	103.064	1.7	HMDB00092	C01026	6.00943e-06	8.22583e-06	6.02803e-06	5.29398e-06	6.45901e-06	7.90999e-06	7.0731e-06	4.64527e-06	2.94817e-06	5.65799e-06	6.0423e-06	7.0314e-06	5.71594e-06	4.21215e-06	4.39623e-06	6.27627e-06	5.14345e-06	1.31932e-06	1.36685e-06
DL-2-AMINOCTANOATE	C8 H17 N O2	159.126	6.98	HMDB00991	0	6.15711e-06	4.34012e-06	5.10995e-06	2.9734e-06	1.69867e-06	1.69922e-06	8.11199e-07	6.82938e-06	3.2877e-06	3.08781e-06	3.10874e-06	2.68023e-06	4.92694e-06	7.4982e-06	9.88843e-06	2.80237e-06	4.92544e-06	2.37939e-06	2.75834e-06
D-RIBOSE 5-PHOSPHATE	C5 H11 O8 P	230.021	1.59	HMDB01548	C00117	0.000284055	0.000249146	0.000262438	0.000215916	0.00043658	0.000411018	0.000240222	0.000122528	0.000267198	0.000450377	0.000390884	0.000203193	0.000143846	0.000184541	8.42422e-05	0.000285253	0.000246326	0.000134193	0.000132553
ERYTHROSE-4-PHOSPHATE	C4 H9 O7 P	200.009	1.52	HMDB01321	C00279	8.19811e-05	8.41186e-05	8.27193e-05	8.0644e-05	8.00239e-05	0.000102757	9.95645e-05	7.32725e-05	6.89359e-05	9.84357e-05	8.00933e-05	9.36908e-05	5.50632e-05	6.16421e-05	4.94017e-05	8.72524e-05	7.24661e-05	1.30704e-05	1.89188e-05
ETHANOLAMINE PHOSPHATE	C2 H8 N O4 P	141.02	1.49	HMDB00224	C00346	0.000152933	0.000218944	0.000210156	0.00013842	0.000165165	0.000248091	0.000182478	0.00019022	0.000123778	0.000181515	0.00015723	0.000183164	0.000168855	0.000298803	0.000247616	0.000184875	0.000194423	4.05496e-05	5.92253e-05
FAD	C27 H33 N9 O15 P2	785.152	6.57	HMDB01248	C00016	2.51994e-09	2.44729e-09	2.60956e-09	2.13398e-09	0.00143702	2.73679e-09	2.32936e-09	2.57212e-09	2.13382e-09	2.33947e-09	0.000628189	0.00126937	2.56606e-09	2.40902e-09	2.37215e-09	0.000287405	0.000271081	0.000642652	0.000498585
FRUCTOSE 6-PHOSPHATE	C6 H13 O9 P	260.032	1.52	HMDB00124	C00085	0.00512658	0.00500875	0.00498236	0.00459926	0.00549166	0.00703787	0.00654294	0.0034056	0.00462689	0.00651297	0.0057103	0.00694111	0.00313816	0.00241283	0.00180005	0.00541547	0.0044489	0.00146756	0.00204019
FUMARATE	C4 H4 O4	116.011	4.2	HMDB00134	C00122	0.00103378	0.00100179	0.00107684	0.000916474	0.00106752	0.00099142	0.00110059	0.00118046	0.000905643	0.00118796	0.00102731	0.000985842	0.00100234	0.000703529	0.000879031	0.00105129	0.000955951	0.000101414	0.000149515
GLUCONATE	C6 H12 O7	196.06	1.63	HMDB00625	C00257	0.000542178	0.000539629	0.000581006	0.000725497	0.000543744	0.000601897	0.000652646	0.000708238	0.000582533	0.000418207	0.000408454	0.000445884	0.000440698	0.000421542	0.000332216	0.000646404	0.000435648	7.52295e-05	7.48848e-05
GLUCOSAMINE 6-PHOSPHATE	C6 H14 N O8 P	259.048	1.5	HMDB01254	C00352	0.000237792	0.000224275	0.000212061	0.000178926	0.000256791	0.000325091	0.000242383	0.00023475	0.000137487	0.000213855	0.000173523	0.000187694	0.000215103	0.000317863	0.000308392	0.000247588	0.000221988	5.2435e-05	6.76223e-05
GLUTAMATE	C5 H9 N O4	147.054	1.62	HMDB03339	C00025	0.00729725	0.00732341	0.00770706	0.00675137	0.00430825	0.00875695	0.00941143	0.00730725	0.00641993	0.00512243	0.0059702	0.00722064	0.0078016	0.00678165	0.00382227	0.00730705	0.00616267	0.00198949	0.00134483
GLUTAMINE	C5 H10 N2 O3	146.07	1.49	HMDB00641	C00064	6.93565e-05	7.38552e-05	8.9572e-05	0.000102212	2.1966e-05	5.28181e-05	0.000121528	9.04103e-05	6.8546e-05	2.34279e-05	2.88748e-05	9.53677e-05	0.000144604	5.65934e-05	0.000114462	7.7787e-05	7.59823e-05	4.00271e-05	4.46799e-05
GLUTARATE	C5 H8 O4	132.041	5.45	HMDB00661	C00489	0.00134582	0.00124014	0.00130759	0.00111781	0.000881841	0.00119688	0.00113645	0.00106156	0.0011672	0.00101274	0.00123395	0.00116884	0.0013125	0.00152803	0.00131692	0.00107891	0.0012486	0.000120288	0.000161071
GLUTARYLCARNITINE	C12 H21 N O6	275.138	4.97	HMDB13130	0	4.82331e-05	2.10289e-05	2.07825e-05	2.84651e-05	1.38083e-05	2.00333e-05	2.17652e-05	2.61017e-05	2.00404e-05	1.63604e-05	2.46725e-05	2.31081e-05	2.45197e-05	1.06669e-05	8.87112e-06	2.20347e-05	1.83199e-05	5.69302e-06	6.53667e-06
GLUTATHIONE REDUCED	C10 H17 N3 O6 S	307.086	3.62	HMDB00125	C00051	0.0244715	0.0222777	0.0204957	0.0271052	0.0149936	0.0114521	0.00498143	0.00787214	0.0158925	0.009547	0.00339042	0.0077956	0.00958975	0.0562737	0.0530215	0.0132809	0.0222158	0.00859542	0.0224765
GLYCERALDEHYDE 3-PHOSPHATE	C3 H7 O6 P	169.999	1.59	HMDB01112	C00661	4.00552e-05	3.92491e-05	4.7655e-05	7.89952e-05	5.91393e-05	3.25848e-05	4.16023e-05	4.07632e-05	9.4002e-05	6.11806e-05	3.69822e-05	4.49519e-05	3.31138e-05	2.0497e-05	5.63093e-05	5.0617e-05	4.95767e-05	1.85841e-05	2.398e-05
GLYCERATE	C3 H6 O4	106.026	1.88	HMDB00139	C00258	2.84696e-06	4.32521e-06	3.17397e-06	3.9482e-06	5.2793e-06	3.44558e-06	3.6434e-06	4.53782e-06	3.13112e-06	3.67829e-06	4.17053e-06	4.37696e-06	4.87918e-06	3.17389e-06	1.4933e-06	4.17086e-06	3.55761e-06	7.445e-07	1.11045e-06
GLYCEROL 3-PHOSPHATE	C3 H9 O6 P	172.015	1.58	HMDB00126	C00093	0.0340914	0.0292412	0.029987	0.0326779	0.0447913	0.023	0.0253344	0.0272255	0.0266045	0.0392705	0.0288376	0.023898	0.0196033	0.0212956	0.0313638	0.0306058	0.0272676	0.00869748	0.00670216
GLYCEROPHOSPHOCHOLINE	C8 H20 N O6 P	257.104	1.52	HMDB00086	C00670	0.0224541	0.0197056	0.020227	0.0146424	0.0200402	0.0246448	0.0157114	0.0163301	0.0152688	0.0225733	0.0186256	0.0162953	0.0196372	0.028557	0.0287626	0.0182738	0.0213886	0.00410003	0.00549636
GUANINE	C5 H5 N5 O	151.049	2.23	HMDB00132	C00242	0.000280827	0.000739698	0.000512341	0.000735727	0.000814141	0.000482257	0.00078744	0.000631154	0.00139717	0.000638695	0.00097648	0.000661591	0.000539171	6.84687e-05	0.000103352	0.000690144	0.000626418	0.000135662	0.000467352
GUANINE	C5 H5 N5 O	151.05	3.8	HMDB00132	C00242	0.0065232	0.00591487	0.00483101	0.00476507	0.0117965	0.00923655	0.00722695	0.00449477	0.00457207	0.0113891	0.010283	0.00592343	0.0037895	3.8889e-05	2.37215e-09	0.00750397	0.00514228	0.00308469	0.00448521
GUANOSINE	C10 H13 N5 O5	283.094	4.85	HMDB00133	C00387	0.00361842	0.00343561	0.00370933	0.00297922	0.00244809	0.00116606	0.00425488	0.00294306	0.00606117	0.00417695	0.00248142	0.00519497	0.00326102	0.00162442	0.00166302	0.00275826	0.00349471	0.0011129	0.00172615
GUANOSINE MONOPHOSPHATE	C10 H14 N5 O8 P	363.059	3.7	HMDB01397	C00144	0.0255171	0.0439313	0.019993	0.0408919	0.0676412	0.0278415	0.0229579	0.0132209	0.0125535	0.0313022	0.0322442	0.0186066	0.0299424	0.00533394	0.00330261	0.0345107	0.0190408	0.021033	0.0123919
hexanoylcarnitine	C13 H25 N O4	259.179	7.69	HMDB00705	0	0.000205285	0.000238295	0.000270672	0.000185434	0.000248685	0.000308734	0.000175777	0.000116615	0.000255602	0.00029589	0.000261983	0.000202598	0.000179886	0.000363937	0.000209055	0.000207049	0.000252707	7.36494e-05	6.33123e-05
HEXOSE	C6 H12 O6	180.065	1.7	HMDB00122	0	0.00093209	0.000846721	0.000883471	0.000797904	0.00046155	0.000837916	0.000935544	0.000817657	0.000889314	0.000680903	0.000569024	0.00088311	0.000874022	0.000623272	0.000587689	0.000770114	0.000729619	0.000180422	0.000146931
HIPPURATE	C9 H9 N O3	179.059	7.23	HMDB00714	C01586	9.27854e-06	8.02274e-06	8.73415e-06	1.02982e-05	9.90699e-06	1.4113e-05	1.23942e-05	9.39053e-06	5.43708e-06	8.37946e-06	1.52209e-06	7.54416e-06	6.27219e-06	8.39662e-06	7.17859e-06	1.12206e-05	6.39003e-06	1.97918e-06	2.39989e-06
HISTIDINE	C6 H9 N3 O2	155.07	1.49	HMDB00177	C00135	0.000537133	0.000570149	0.000571444	0.000362847	0.000452826	0.000583637	0.000518948	0.000547192	0.00034533	0.000487943	0.000407173	0.000537563	0.00051302	0.000617192	0.000540681	0.00049309	0.0004927	8.71476e-05	9.06288e-05
HOMOCYSTEINE THIOLACTONE	C4 H7 N O S	117.026	2.18	HMDB02287	0	1.96657e-05	2.08868e-05	2.45301e-05	2.66652e-05	2.83516e-05	1.13047e-05	2.382e-05	3.75208e-05	3.18855e-05	2.28491e-05	2.20875e-05	3.24984e-05	1.65e-05	1.18576e-05	1.24346e-05	2.55325e-05	2.14447e-05	9.46459e-06	8.4767e-06
HOMOSERINE	C4 H9 N O3	119.058	1.56	HMDB00719	C00263	3.82171e-05	3.25537e-05	2.77669e-05	2.41313e-05	1.7004e-05	2.62624e-05	3.61879e-05	3.04253e-05	2.08439e-05	2.24114e-05	3.30741e-05	3.15873e-05	2.54434e-05	2.23273e-05	2.77301e-05	2.68022e-05	2.62025e-05	7.15277e-06	4.7824e-06
HYDROXYISOCAPROIC	C6 H12 O3	132.079	7.72	HMDB00746	0	6.08908e-06	2.44729e-09	6.81843e-06	5.85048e-06	2.36619e-09	2.73679e-09	2.41619e-06	1.78499e-06	2.90418e-06	4.79712e-06	2.5278e-09	2.35669e-09	2.56606e-09	3.42659e-06	1.67853e-08	2.01135e-06	1.59316e-06	2.3992e-06	2.05837e-06
HYDROXYKYNURENINE	C10 H12 N2 O4	224.08	4.29	HMDB00732	C02794	0.000433845	0.000511762	0.000481867	0.000366993	0.000414131	0.000388873	0.000318485	0.000421767	0.00055041	0.000266205	0.000290103	0.000317648	0.000398077	0.000853955	0.000681193	0.00038205	0.000479656	4.15947e-05	0.00022365
HYDROXYPHENYLLACTATE	C9 H10 O4	182.059	6.42	HMDB00755	C03672	0.000345607	0.000296707	0.00033594	0.000411339	0.000318391	0.000159485	0.000117801	0.000137643	0.00078072	0.000511648	0.000411099	0.000243384	0.000141623	7.53705e-05	9.5199e-05	0.000228932	0.00032272	0.000129211	0.000259906
HYPOXANTHINE	C5 H4 N4 O	136.039	3.93	HMDB00157	C00262	0.00200928	0.00246369	0.00226666	0.00192784	0.00192898	0.0017405	0.00366354	0.00327528	0.00297491	0.00280231	0.00215956	0.00289607	0.0028268	0.00225318	0.00305347	0.00250723	0.00270947	0.000892312	0.000355106
INDOLE-3-CARBOXYLATE	C9 H7 N O2	161.049	8.75	HMDB03320	C19837	4.59141e-06	5.26323e-06	5.74188e-06	6.92994e-06	5.68298e-06	7.11313e-06	6.35665e-06	1.01369e-05	6.83848e-06	7.49494e-06	7.83951e-06	8.79254e-06	9.27495e-06	3.3314e-06	4.25893e-06	7.24392e-06	6.83296e-06	1.71092e-06	2.24132e-06
INDOLEACETALDEHYDE	C10 H9 N O	159.069	9.25	HMDB01190	C00637	1.323e-06	1.42522e-06	4.89617e-06	2.35142e-06	2.79349e-06	3.24192e-06	2.40371e-06	3.56343e-06	2.38444e-06	5.16738e-07	6.0325e-06	4.89829e-06	3.06565e-06	1.97784e-06	5.78732e-06	2.87079e-06	3.52325e-06	5.27107e-07	2.09152e-06
INOSINE	C10 H12 N4 O5	268.083	4.87	HMDB00195	C00294	0.00759575	0.00752633	0.00713713	0.00357189	0.00445216	0.000830638	0.00621927	0.00997816	0.0112278	0.00763779	0.00263844	0.0124776	0.0069138	0.00140455	0.00606301	0.00501042	0.006909	0.00339085	0.00407114
ISOCITRATE	C6 H8 O7	192.029	3.2	HMDB00193	C00311	0.000591287	0.000888319	0.00115751	0.00218731	0.00012969	0.000105273	0.000943368	0.00049461	0.00186047	9.07842e-05	0.000376481	0.000539258	0.000862976	0.000464194	0.000560737	0.00077205	0.000679272	0.000861177	0.000569634
ISOLEUCINE	C6 H13 N O2	131.094	4.16	HMDB00172	C00407	0.0056373	0.00614768	0.00638681	0.00559	0.00461988	0.00546894	0.00620686	0.00682223	0.00519936	0.00421739	0.00487758	0.00603531	0.00591008	0.00600048	0.00644828	0.00574158	0.00552693	0.000827617	0.000787636
Isovalerylcarnitine	C12 H23 N O4	245.163	6.81	HMDB00688	0	2.76736e-05	3.19809e-05	3.20047e-05	2.42154e-05	1.8042e-05	2.27213e-05	2.04354e-05	3.56211e-05	5.57392e-05	2.60187e-05	2.91647e-05	2.03293e-05	2.85898e-05	3.45465e-05	2.47973e-05	2.4207e-05	3.13122e-05	6.79564e-06	1.16208e-05
KYNURENINE	C10 H12 N2 O3	208.087	5.46	HMDB00684	C00328	0.0911682	0.0992342	0.103298	0.0766799	0.0779648	0.0987343	0.0879048	0.0941506	0.086985	0.094974	0.0990209	0.0942543	0.103969	0.115712	0.101496	0.0870869	0.0994873	0.00971785	0.00905196
LACTATE	C3 H6 O3	90.0314	2.92	HMDB00190	C01432	0.000233865	0.000277459	0.000289689	0.000194425	0.00035118	0.000257242	0.000230956	0.000220695	0.000352152	0.00028784	0.000235253	0.000197613	0.000278431	0.0002009	0.000178007	0.0002509	0.000247171	6.04065e-05	6.21487e-05
LACTOSE	C12 H22 O11	342.117	1.85	HMDB00186	C00243	3.73946e-05	4.32759e-05	4.75924e-05	1.69025e-05	2.632e-05	3.40699e-05	5.61639e-05	4.95093e-05	2.28845e-05	4.10233e-05	0.000107221	9.50691e-05	5.82629e-05	7.44935e-06	1.40217e-05	3.65931e-05	4.94188e-05	1.61977e-05	3.93534e-05
Lactoylglutathione	C13 H21 N3 O8 S	379.105	4.79	HMDB01066	C03451	1.82302e-05	1.66437e-05	2.00662e-05	2.04669e-05	1.59187e-05	1.2803e-05	7.02837e-06	7.58091e-06	2.13778e-05	9.4469e-06	1.1101e-05	6.34892e-06	9.86382e-06	4.197e-05	3.49097e-05	1.27596e-05	1.92883e-05	5.68e-06	1.40415e-05
L-ALANINE	C3 H7 N O2	89.0476	1.49	HMDB00161	C00041	8.13863e-05	7.38841e-05	8.3075e-05	6.40844e-05	3.57097e-05	8.25669e-05	0.000110537	6.25645e-05	4.96958e-05	3.85495e-05	4.07656e-05	6.9935e-05	0.000106341	0.000214372	0.000108544	7.10926e-05	8.97432e-05	2.76647e-05	6.21518e-05
LAUROYLCARNITINE	C19 H37 N O4	343.273	11.29	HMDB02250	0	4.94515e-05	4.84683e-05	5.50786e-05	9.43271e-05	4.08032e-05	0.000187301	4.5319e-05	2.73006e-05	0.000111886	4.60843e-05	6.01753e-05	6.72517e-05	6.38447e-05	6.18459e-05	1.91312e-05	7.90101e-05	6.14599e-05	6.5632e-05	2.77246e-05
L-CARNITINE	C7 H15 N O3	161.106	1.63	HMDB00062	C00318	0.0542808	0.0513615	0.0552918	0.0502417	0.0555464	0.0547224	0.0406828	0.050961	0.0519502	0.0534939	0.0523062	0.0446088	0.0478795	0.0520689	0.0468768	0.0504308	0.0498835	0.00591458	0.00338698
L-DOPA	C9 H11 N O4	197.07	3.82	HMDB00181	C00355	1.53474e-05	1.38811e-05	1.54792e-05	5.15615e-06	7.17603e-06	8.19394e-06	1.96607e-05	7.82746e-06	1.78045e-05	9.55859e-06	5.57607e-06	9.06966e-06	2.85655e-05	1.15094e-05	1.87185e-05	9.60286e-06	1.44003e-05	5.7437e-06	7.84187e-06
LEUCINE	C6 H13 N O2	131.095	4.32	HMDB00687	C00123	0.0160706	0.0188664	0.0195521	0.015922	0.0137382	0.0180883	0.0198904	0.0210175	0.0153534	0.0133872	0.0149908	0.0188128	0.0185887	0.0191566	0.0199614	0.0177313	0.0171787	0.00294986	0.00254322
LIOTHYRONINE	C15 H12 I3 N O4	650.785	9.39	HMDB00265	C02465	5.59486e-06	2.44729e-09	2.60956e-09	2.13398e-09	2.36619e-09	2.73679e-09	2.32936e-09	2.57212e-09	1.03813e-05	2.33947e-09	2.5278e-09	2.34137e-06	2.56606e-09	2.40902e-09	2.37215e-09	2.42769e-09	1.81928e-06	2.32445e-10	3.87483e-06
L-ORNITHINE	C5 H12 N2 O2	132.09	1.47	HMDB00214	C00077	0.000146202	0.000167097	0.00019193	0.000155215	0.000144114	0.000175811	0.000173653	0.000183407	0.000235522	0.000140631	0.000152135	0.000208091	0.000189407	0.000140931	0.00013987	0.00016644	0.00017237	1.62186e-05	3.87641e-05
LPC(16:0)	C24 H50 N O7 P	495.333	14.15	HMDB10382	C04230	2.51994e-09	2.44729e-09	3.77126e-06	0.000271317	2.36619e-09	2.73679e-09	2.32936e-09	5.00591e-05	4.49949e-05	2.33947e-09	2.5278e-09	2.35669e-09	1.82377e-05	0.000162437	2.37215e-09	6.42767e-05	3.22399e-05	0.000117751	5.9815e-05
LPC(18:1)	C26 H52 N O7 P	521.349	14.62	HMDB10385	C04230	0.000400209	0.000507461	0.000623449	0.000964976	0.000229246	0.00047601	0.000564792	0.0012036	0.000687563	0.00021454	0.000227609	0.000275958	0.000671353	0.00139757	0.000472806	0.000687725	0.000563914	0.000391515	0.000417971
LPE(16:0)	C21 H44 N O7 P	453.286	14.07	HMDB11503	0	0.00038327	0.000873747	0.000570429	0.000601961	0.000568895	0.00100452	0.00106262	0.00261139	0.000496593	0.000550954	0.000436108	0.000535059	0.000771689	0.000925617	0.000918406	0.00116988	0.000662061	0.000836737	0.000205792
LPE(18:1)	C23 H46 N O7 P	479.302	14.54	HMDB11505	0	0.000797163	0.00164696	0.00220463	0.00115738	0.000639739	0.00143108	0.00207359	0.00700624	0.000855041	0.000824713	0.000749372	0.00101639	0.00333005	0.0011441	0.00121763	0.00246161	0.00130533	0.00259261	0.000909166
LUMICHROME	C12 H10 N4 O2	242.082	8.56	-	C00481	9.04346e-05	7.69774e-05	7.12435e-05	8.86675e-05	6.96546e-05	7.04354e-05	6.88981e-05	6.25729e-05	9.30361e-05	5.03074e-05	5.1353e-05	5.44508e-05	6.61606e-05	6.55692e-05	6.42746e-05	7.20457e-05	6.35931e-05	9.80095e-06	1.46501e-05
LYSINE	C6 H14 N2 O2	146.106	1.4	HMDB00182	C00047	0.00079279	0.000676553	0.000739921	0.000543175	0.00056315	0.000707249	0.000698097	0.000738495	0.000575519	0.000594247	0.000765534	0.000732915	0.000676	0.000630369	0.000678045	0.000650033	0.000664661	8.99674e-05	6.97879e-05
MALATE	C4 H6 O5	134.022	2.24	HMDB00156	C00149	0.0172798	0.0206995	0.0210648	0.0170628	0.0166781	0.0153347	0.015866	0.0168587	0.0137178	0.0184696	0.0150606	0.0143994	0.0145279	0.016639	0.0166418	0.0163601	0.0156366	0.000731288	0.00167402
MANDELATE	C8 H8 O3	152.048	7.25	HMDB00703	C01984	1.14719e-05	8.54488e-06	7.90225e-06	5.09001e-06	4.01416e-06	4.01021e-07	1.75923e-06	1.25086e-05	6.45533e-06	2.87685e-06	6.5886e-06	9.09492e-06	7.90189e-06	2.44255e-07	9.31593e-06	4.7546e-06	6.06825e-06	4.70933e-06	3.35646e-06
METHIONINE SULFOXIDE	C5 H11 N O3 S	165.047	1.65	HMDB02005	0	0.00101048	0.00106657	0.00113486	0.000928837	0.000788031	0.000801516	0.00110318	0.000994177	0.000884933	0.00098137	0.000579112	0.000903196	0.00121034	0.00144309	0.000990812	0.000923149	0.000998979	0.000132798	0.000271033
METHIONINE	C5 H11 N O2 S	149.051	2.23	HMDB00696	C00073	0.00157978	0.00216496	0.00228808	0.00177965	0.00152916	0.00204243	0.00207172	0.00227532	0.00167144	0.00160324	0.00164443	0.00194108	0.00207363	0.00243324	0.00211181	0.00193966	0.00192555	0.000289302	0.000306075
METHIONINE	C5 H11 N O2 S	149.051	3.26	HMDB00696	C00073	0.00394445	0.00505036	0.00536151	0.00498263	0.00313499	0.00416266	0.0056778	0.00566227	0.00497346	0.0031398	0.00338743	0.00486794	0.0046466	0.00520677	0.00523064	0.00472407	0.00449323	0.00108363	0.000866222
METHYLTHIOADENOSINE	C11 H15 N5 O3 S	297.091	5.88	HMDB01173	C00170	0.0171535	0.0191754	0.0202288	0.0205433	0.0197256	0.0208811	0.0205784	0.0214875	0.0185249	0.0182128	0.0169557	0.0161498	0.0195892	0.0178648	0.0211529	0.0206432	0.01835	0.000637487	0.0016564
MEVALONATE	C6 H12 O4	148.074	4.25	HMDB00227	C00418	3.45745e-05	3.331e-05	3.19105e-05	3.90126e-05	4.49644e-05	3.33997e-05	2.13311e-05	1.84938e-05	3.12101e-05	3.75545e-05	2.03536e-05	1.72251e-05	2.01463e-05	2.92477e-05	2.94204e-05	3.14403e-05	2.64511e-05	1.13346e-05	7.35552e-06
MONOETHYLMALONATE	C5 H8 O4	132.043	2.78	HMDB00576	0	5.908e-06	8.88838e-06	7.84534e-06	5.10456e-06	5.07237e-06	9.98822e-07	5.1841e-06	4.80618e-06	8.55673e-06	5.03821e-06	7.76742e-06	6.88007e-06	4.2261e-06	6.00349e-06	4.66195e-06	4.23321e-06	6.162e-06	1.81364e-06	1.63878e-06
N,N,N-TRIMETHYLLYSINE	C9 H20 N2 O2	188.153	1.47	HMDB01325	C03793	3.99384e-05	4.61201e-05	5.56369e-05	3.90297e-05	3.03407e-05	4.00907e-05	3.67005e-05	3.45872e-05	0.000108285	2.78805e-05	2.69974e-05	4.51196e-05	4.8017e-05	4.421e-05	3.78909e-05	3.61497e-05	4.83429e-05	3.88316e-06	2.77014e-05
N,N-DIMETHYLARGININE	C8 H18 N4 O2	202.143	2	HMDB01539	C03626	0.00501504	0.00543462	0.00587783	0.00557155	0.00399614	0.00534179	0.00613814	0.00603497	0.00695972	0.00416989	0.00560822	0.00745723	0.00643955	0.00412978	0.00423445	0.00541652	0.00557126	0.000858825	0.00141826
N6-(DELTA2-ISOPENTENYL)-ADENINE	C10 H13 N5	203.118	7.07	-	C00481	3.34427e-05	2.32072e-05	2.98081e-05	2.0551e-05	1.89874e-05	3.72868e-05	3.01627e-05	2.71999e-05	4.44768e-05	1.73303e-05	1.30479e-05	2.12956e-05	2.21064e-05	1.23088e-05	1.23539e-05	2.68375e-05	2.04171e-05	7.44179e-06	1.13804e-05
N-a-Acetyl-L-arginine	C8 H16 N4 O3	216.123	3.68	HMDB04620	0	0.00355063	0.0115148	0.0135295	0.0059775	0.00844422	0.00996346	0.00821739	0.00596643	0.00703357	0.00542326	0.00371199	0.00555611	0.00708358	0.00930584	0.00706174	0.0077138	0.00645373	0.00172599	0.00176172
N-ACETYLASPARAGINE	C6 H10 N2 O4	174.065	2.25	HMDB06028	0	5.793e-06	3.8724e-06	3.96267e-06	5.91154e-06	4.70826e-06	7.28757e-06	3.98566e-06	4.96362e-06	3.68671e-06	3.78252e-06	3.81114e-06	3.35469e-06	6.02526e-06	7.40908e-06	3.41566e-06	5.37133e-06	4.49787e-06	1.27375e-06	1.57731e-06
N-ACETYLASPARTATE	C6 H9 N O5	175.049	3.74	HMDB00812	C01042	2.11074e-05	2.29964e-05	2.2716e-05	8.30739e-06	1.21072e-05	1.49882e-05	1.73391e-05	1.76552e-05	2.73423e-05	1.16214e-05	1.69369e-05	1.52575e-05	1.55098e-05	2.08646e-05	1.30777e-05	1.40794e-05	1.72301e-05	3.91929e-06	5.34014e-06
N-ACETYLASPARTYLGLUTAMATE	C11 H16 N2 O8	304.091	4.44	HMDB01067	C12270	2.09468e-06	1.14234e-05	9.31751e-06	1.25499e-05	1.08783e-05	1.22227e-05	8.94439e-06	9.17877e-06	1.22686e-05	8.8712e-06	9.76224e-06	7.05909e-06	7.32017e-06	1.46404e-05	1.51581e-05	1.07548e-05	1.07257e-05	1.66987e-06	3.33569e-06
N-ACETYLCYSTEINE	C5 H9 N O3 S	163.031	5.09	HMDB01890	0	1.24359e-05	1.83536e-05	2.22943e-05	1.76797e-05	1.08379e-05	1.0065e-05	2.53768e-05	6.62149e-06	2.34597e-05	8.74571e-06	1.00182e-05	1.21929e-05	1.91847e-05	3.9328e-06	7.32024e-06	1.41162e-05	1.2122e-05	7.46375e-06	6.88447e-06
N-ACETYLLEUCINE	C8 H15 N O3	173.106	7.57	HMDB11756	C02710	0.000197552	0.000176671	0.0001783	0.000214779	0.000121422	0.00018025	0.00023418	0.000212396	0.000171108	0.000102758	0.000125314	0.000148786	0.000177271	0.000170099	0.00018889	0.000192605	0.000154889	4.42477e-05	3.10404e-05
N-ACETYLMETHIONINE	C7 H13 N O3 S	191.063	6.54	HMDB11745	C02712	0.000331522	0.000346936	0.000381109	0.00042774	0.000263755	0.000365433	0.000409249	0.000391946	0.000353831	0.000215698	0.000318784	0.000309558	0.000318829	0.000409904	0.000331932	0.000371624	0.000322648	6.45208e-05	5.81827e-05
N-ACETYLNEURAMINATE	C11 H19 N O9	309.107	1.8	HMDB00230	C00270	9.60536e-07	1.01566e-06	1.15342e-06	7.26888e-07	7.68557e-06	2.73679e-09	1.17879e-06	1.77608e-06	2.13382e-09	5.91909e-07	2.5278e-09	2.35669e-09	7.79837e-06	2.40902e-09	2.37215e-09	2.27401e-06	1.2003e-06	3.09373e-06	2.91776e-06
N-ACETYLPHENYLALANINE	C11 H13 N O3	207.091	8.08	HMDB00512	C03519	0.000100909	8.49343e-05	9.18967e-05	0.00010669	8.58049e-05	8.70004e-05	8.76186e-05	9.35387e-05	0.000114382	8.59998e-05	7.98593e-05	9.34632e-05	5.93085e-05	7.10657e-05	7.7696e-05	9.21306e-05	8.31107e-05	8.66974e-06	1.75354e-05
NAD+	C21 H27 N7 O14 P2	663.11	3.79	HMDB00902	C00003	0.0377962	0.0399066	0.0238235	0.0375044	0.0283071	0.0204401	0.039531	0.0355682	0.0432499	0.0329795	0.0312266	0.0225241	0.0208057	0.0238907	0.0372786	0.0322701	0.0302793	0.00785256	0.00832788
N-ALPHA-ACETYLLYSINE	C8 H16 N2 O3	188.116	2.1	HMDB00446	C12989	0.000656271	0.000602667	0.000656449	0.000453688	0.000439212	0.000838459	0.000637694	0.000596626	0.000774423	0.000624572	0.000777909	0.00065611	0.000913959	0.000630109	0.000551717	0.000593136	0.000704114	0.000162265	0.000123664
N-FORMYL-L-METHIONINE	C6 H11 N O3 S	177.047	6.33	HMDB01015	C03145	3.0974e-05	4.40168e-05	4.0816e-05	5.68451e-05	5.05435e-05	2.96219e-05	3.42864e-05	4.79434e-05	3.44263e-05	3.54901e-05	2.42014e-05	3.10128e-05	3.11044e-05	2.22758e-05	3.25073e-05	4.3848e-05	3.01454e-05	1.14491e-05	5.02335e-06
NICOTINAMIDE HYPOXANTHINE DINUCLEOTIDE	C21 H26 N6 O15 P2	664.103	4.42	-	C00481	1.22511e-05	2.69058e-05	1.90346e-05	4.85833e-05	2.8743e-05	1.74658e-05	1.47713e-05	1.70337e-05	1.92227e-05	2.0426e-05	6.85494e-06	1.48163e-05	2.0094e-05	2.65494e-05	3.07056e-05	2.53194e-05	1.98098e-05	1.40936e-05	7.72129e-06
NICOTINAMIDE MONONUCLEOTIDE	C11 H15 N2 O8 P	334.057	2.2	HMDB00229	C00455	0.000263367	0.000533852	0.000263581	0.000226008	0.00021651	0.000215301	0.000522226	0.000511746	0.000368895	0.000262254	0.000526772	0.000346364	0.000371307	0.000182347	0.000212182	0.000338358	0.000324303	0.000163159	0.000117083
NICOTINAMIDE	C6 H6 N2 O	122.048	2.25	HMDB01406	C00153	0.00308791	0.00634224	0.00630207	0.00350801	0.00441842	0.00495566	0.00427081	0.00452067	0.00422494	0.00473908	0.00496101	0.00449387	0.00587369	0.00458783	0.00416239	0.00433471	0.0047204	0.000527892	0.000579376
NICOTINAMIDE	C6 H6 N2 O	122.048	3.79	HMDB01406	C00153	0.00827666	0.00665123	0.00622726	0.00463395	0.00479575	0.00713348	0.00626233	0.00660777	0.00611446	0.00492126	0.00598129	0.00663768	0.00698941	0.00544585	0.00574594	0.00588665	0.00597655	0.00111524	0.000698866
NICOTINATE	C6 H5 N O2	123.032	2.22	HMDB01488	C00253	7.98981e-05	8.54588e-05	8.92571e-05	3.9868e-05	5.36436e-05	5.27855e-05	0.000147064	8.81283e-05	5.29851e-05	5.289e-05	8.93603e-05	0.000164137	0.000135826	2.84745e-05	2.92495e-05	7.62978e-05	7.8989e-05	4.34192e-05	5.31842e-05
NICOTINATE	C6 H5 N O2	123.032	3.28	HMDB01488	C00253	0.000101768	0.00012742	0.000144802	3.77517e-05	4.99515e-05	5.85397e-05	0.000253539	0.000139801	7.09412e-05	4.91745e-05	0.000115198	0.000341489	0.000216197	6.43629e-06	6.87294e-06	0.000107917	0.000115187	9.07521e-05	0.000123349
N-METHYLGLUTAMATE	C6 H11 N O4	161.069	1.93	0	0	8.09274e-05	0.000100812	0.000122047	5.75116e-05	4.62966e-05	0.00011453	0.000115133	6.24249e-05	7.9501e-05	6.0529e-05	8.08751e-05	0.000126371	0.000108239	0.000138251	8.2796e-05	7.91792e-05	9.66518e-05	3.30674e-05	2.82486e-05
NORSPERMIDINE	C6 H17 N3	131.142	1.17	HMDB11634	C03375	6.28626e-05	5.8229e-05	6.84958e-05	6.56727e-05	4.65236e-05	5.00918e-05	6.05829e-05	7.56827e-05	9.41931e-05	4.93186e-05	5.40232e-05	5.94935e-05	5.70163e-05	4.34509e-05	4.2178e-05	5.97107e-05	5.70962e-05	1.18093e-05	1.76097e-05
O-ACETYLCARNITINE	C9 H17 N O4	203.117	2.22	HMDB00201	C02571	0.062539	0.0638838	0.0677657	0.0538382	0.0378836	0.06335	0.0720662	0.0684535	0.0587048	0.0421533	0.0560541	0.0707897	0.0690093	0.0435085	0.0645975	0.0591183	0.057831	0.0137067	0.0115001
O-ACETYLSERINE	C5 H9 N O4	147.053	1.59	HMDB03011	C00979	0.00231434	0.00259262	0.00285112	0.00232347	0.00162403	0.00311412	0.00290608	0.00238222	0.00221026	0.00191256	0.00218584	0.00239783	0.00252831	0.00236818	0.00124291	0.00246998	0.00212084	0.000580927	0.000434029
octanoylcarnitine	C15 H29 N O4	287.21	9.1	HMDB00791	C02838	4.64721e-05	7.46167e-05	8.89435e-05	5.20966e-05	5.26621e-05	8.92101e-05	5.35901e-05	3.29511e-05	7.93341e-05	7.47509e-05	7.90553e-05	6.11761e-05	4.66652e-05	0.000114979	4.96175e-05	5.6102e-05	7.22255e-05	2.04101e-05	2.31588e-05
OPHTHALMATE	C11 H19 N3 O6	289.128	2.24	HMDB05765	C21016	7.85655e-06	7.36591e-06	7.98212e-06	4.87794e-06	2.51767e-06	4.72631e-06	4.09229e-06	3.02072e-06	4.53165e-06	4.13289e-06	2.32785e-06	3.45561e-06	5.97008e-06	7.77306e-06	7.54415e-06	3.84698e-06	5.10504e-06	1.04236e-06	2.06249e-06
OPHTHALMATE	C11 H19 N3 O6	289.129	4.25	HMDB05765	C21016	1.36427e-05	8.62497e-06	8.35239e-06	9.79728e-06	8.22442e-06	1.03922e-05	1.117e-05	1.24072e-05	1.20345e-05	7.68698e-06	6.8642e-06	1.08848e-05	8.28738e-06	1.2637e-05	1.11301e-05	1.03982e-05	9.93214e-06	1.55871e-06	2.2817e-06
OXIDIZED GLUTATHIONE	C20 H32 N6 O12 S2	612.148	4.28	HMDB03337	C00127	0.00290659	0.00125351	0.00193895	0.00336349	0.00167287	0.000763253	0.000424252	0.00105427	0.00208275	0.00128909	0.000161836	0.000303017	0.000817274	0.00452251	0.00259822	0.00145563	0.0016821	0.00116097	0.00153749
OXOADIPATE	C6 H8 O5	160.038	4.76	HMDB00225	C00322	1.48132e-05	2.44859e-05	2.6686e-05	2.04138e-05	3.09482e-05	3.17217e-05	3.18376e-05	2.8065e-05	1.65102e-05	4.33571e-05	1.29655e-05	2.52062e-05	1.4092e-05	2.05736e-05	2.76094e-05	2.85973e-05	2.2902e-05	4.82291e-06	1.05555e-05
OXOGLUTARATE	C5 H6 O5	146.022	3.51	HMDB00208	C00026	0.000300273	0.000228113	0.000266931	1.74297e-05	0.000309075	0.000304972	0.000223658	0.000212597	0.000261337	0.000320286	0.000287362	0.000221901	0.000122248	0.000156106	0.000137433	0.000213546	0.000215239	0.000118374	7.81066e-05
OXOPROLINE	C5 H7 N O3	129.043	3.85	HMDB00805	C01879	0.000449996	0.000428149	0.000582212	0.000365515	0.000530432	0.000576342	0.000518752	0.000623655	0.000550896	0.000413089	0.000399677	0.000500615	0.000744114	0.000327745	0.000365222	0.000522939	0.000471623	9.72776e-05	0.000142596
PALMITATE	C16 H32 O2	256.242	18.79	HMDB00220	C00249	2.51994e-09	2.44729e-09	2.60956e-09	2.13398e-09	2.36619e-09	4.92078e-06	2.32936e-09	2.57212e-09	7.40647e-06	2.33947e-09	2.5278e-09	2.35669e-09	2.56606e-09	2.40902e-09	2.37215e-09	9.86037e-07	1.06015e-06	2.19959e-06	2.79846e-06
PALMITOYLCARNITINE	C23 H45 N O4	399.336	13.34	HMDB00846	C02990	0.000848192	0.00118466	0.00118907	0.00305177	0.000604605	0.00216272	0.0017593	0.00082985	0.00254598	0.000647481	0.000924863	0.00102904	0.000796931	0.00194647	0.000363263	0.00168165	0.00117915	0.00100003	0.000778742
PANTOTHENATE	C9 H17 N O5	219.113	5.56	HMDB00210	C00864	0.0741915	0.0721282	0.0817586	0.0757957	0.0644349	0.0558397	0.0742796	0.0745299	0.0800438	0.0693399	0.0501363	0.0776331	0.0767063	0.0817162	0.0873625	0.068976	0.0747055	0.00864096	0.0121302
PHENYLALANINE	C9 H11 N O2	165.08	5.4	HMDB00159	C02057	0.0457714	0.0524271	0.0550649	0.0466091	0.04407	0.0539529	0.0502721	0.0538245	0.0523898	0.0456007	0.0552061	0.0536725	0.0485509	0.0471481	0.0477359	0.0497457	0.0500434	0.00437797	0.00367428
PHENYLLACTATE	C9 H10 O3	166.064	8.21	HMDB00779	C01479	0.000627427	0.000595161	0.000628404	0.00101507	0.000952835	0.000412543	0.0002425	0.000343821	0.00129658	0.00108921	0.000839726	0.000370686	0.000202582	0.000131293	0.000231738	0.000593355	0.000594544	0.00036233	0.000473925
PHOSPHORYLCHOLINE	C5 H14 N O4 P	183.067	1.49	HMDB01565	C00588	0.0181374	0.021483	0.0225239	0.0119966	0.0192124	0.022615	0.015258	0.0169661	0.013266	0.024241	0.0174484	0.0171357	0.0180751	0.0254725	0.0227496	0.0172096	0.0197698	0.00400851	0.0044514
PHOSPHOSERINE	C3 H8 N O6 P	185.011	1.63	HMDB00272	C01005	1.14629e-06	2.18894e-06	3.7889e-06	3.45776e-06	6.87099e-07	4.65386e-07	2.61062e-06	3.23826e-06	1.94493e-06	9.82988e-07	2.5278e-09	2.19599e-06	2.48787e-06	5.28553e-06	1.60761e-06	2.09182e-06	2.07249e-06	1.42019e-06	1.64396e-06
PIPECOLATE	C6 H11 N O2	129.079	2.2	HMDB00070	C00408	0.000170272	0.000191522	0.000204387	0.000140958	0.000150147	0.000167472	0.000174287	0.000197495	0.000136067	0.000151335	0.000134	0.000145361	0.000174848	0.000188452	0.000178655	0.000166072	0.000158388	2.20293e-05	2.1977e-05
PORPHOBILINOGEN	C10 H11 N O4	209.072	1.87	HMDB00245	C00931	9.72723e-06	1.7275e-05	2.2607e-05	6.70965e-06	1.21541e-05	1.44529e-05	1.25979e-05	1.14924e-05	0.000112324	2.04809e-05	6.86011e-06	1.28985e-05	1.74168e-05	8.08379e-06	1.24298e-05	1.14814e-05	2.72134e-05	2.88525e-06	3.78348e-05
PROLINE	C5 H9 N O2	115.064	1.82	HMDB00162	C16435	0.00953709	0.0155487	0.0180493	0.0103302	0.0088167	0.00897929	0.0187635	0.0197015	0.00937938	0.0083942	0.00729289	0.0156834	0.0151373	0.011861	0.0188869	0.0133182	0.0123765	0.00544095	0.00431845
PROPIONYLCARNITINE	C10 H19 N O4	217.132	4.8	HMDB00824	C03017	0.000459924	0.000490779	0.000529177	0.000601945	0.000276464	0.000434124	0.000564927	0.000542349	0.0011546	0.000295199	0.00032019	0.0004454	0.000481947	0.000409858	0.000349343	0.000483962	0.000493791	0.000131742	0.000299064
PUTRESCINE-NH3	C4 H9 N	71.0733	1.15	#N/A	#N/A	8.97317e-05	8.93127e-05	9.7235e-05	0.000110173	6.6208e-05	6.95627e-05	9.04743e-05	0.000106948	0.000119195	7.49712e-05	8.72206e-05	9.27763e-05	8.80932e-05	7.75799e-05	8.14265e-05	8.86731e-05	8.87519e-05	2.04288e-05	1.47996e-05
PYRIDOXAL-PHOSPHATE	C8 H10 N O6 P	247.026	3.68	HMDB01491	C00018	0.000149298	0.00015807	0.000155196	0.000171805	9.22523e-05	0.000111272	0.000102925	0.000109091	0.000113272	9.31066e-05	0.000100085	0.000104894	9.31088e-05	0.000199936	0.000201336	0.000117469	0.000129391	3.12586e-05	4.91669e-05
PYROCATECHOL	C6 H6 O2	110.037	6.44	HMDB00957	C00090	2.09123e-06	3.40636e-06	5.65355e-06	8.68237e-06	2.01687e-06	1.32329e-06	3.75299e-06	1.84697e-06	5.58656e-06	1.19114e-06	1.77819e-06	4.72058e-06	6.76667e-06	2.91236e-06	4.71313e-06	3.5245e-06	3.95266e-06	3.02441e-06	2.0491e-06
PYROGLUTAMATE	C5 H7 N O3	129.043	3.62	HMDB00267	C01879	4.49943e-05	3.74329e-05	4.30365e-05	7.1611e-05	3.30814e-05	3.97347e-05	2.08299e-05	2.10077e-05	3.61296e-05	3.31217e-05	1.19647e-05	9.97578e-06	3.27131e-05	0.000102171	0.000107686	3.7253e-05	4.76802e-05	2.08426e-05	4.04898e-05
PYRUVATE	C3 H4 O3	88.0159	2.78	HMDB00243	C00022	0.000361024	0.000336218	0.00037207	0.00039975	0.000308326	0.000276249	0.000280624	0.000347007	0.000471684	0.000352901	0.000330203	0.000403151	0.000339891	0.000313897	0.000388698	0.000322391	0.000371489	5.16278e-05	5.43184e-05
QUINATE	C7 H12 O6	192.065	1.9	HMDB03072	C06746	2.622e-05	2.45736e-05	3.0961e-05	3.24976e-05	2.17374e-05	1.23724e-05	2.61192e-05	4.1935e-05	2.47625e-05	3.02691e-05	1.84533e-05	2.74311e-05	2.66653e-05	2.6122e-05	2.59042e-05	2.69323e-05	2.56582e-05	1.11321e-05	3.61493e-06
QUINOLINATE	C7 H5 N O4	167.021	3.79	HMDB00232	C03722	4.92189e-06	4.29178e-06	6.80079e-06	1.91738e-08	3.82039e-06	3.5255e-06	3.13198e-06	4.64531e-06	2.66635e-06	4.42752e-06	2.50391e-06	3.08603e-06	4.04999e-06	5.32522e-06	3.35824e-06	3.02847e-06	3.63104e-06	1.77165e-06	1.02084e-06
RAFFINOSE	C18 H32 O16	504.167	2.15	HMDB03213	C00492	0.000292629	0.000334785	0.000334537	0.000205388	0.000214059	0.000398762	0.000772309	0.000358609	0.000210411	0.000506724	0.000443849	0.00104738	0.000373412	2.50106e-05	4.92188e-05	0.000389825	0.00037943	0.000230358	0.000348753
RIBOFLAVIN	C17 H20 N4 O6	376.139	6.77	HMDB00244	C00255	0.00290494	0.00235353	0.00264177	0.00225104	0.00156348	0.00393409	0.00224511	0.00226259	0.00298406	0.00196129	0.00324832	0.00266077	0.00293324	0.00312064	0.00315586	0.00245126	0.00286631	0.000881066	0.000442363
SACCHARATE	C6 H10 O8	210.039	1.64	HMDB29881	C00818	2.06964e-05	1.72923e-05	2.12211e-05	1.56574e-05	1.72533e-05	2.35876e-05	2.15203e-05	2.002e-05	1.85672e-05	2.02589e-05	2.64639e-05	2.62241e-05	2.24748e-05	1.89165e-05	1.97207e-05	1.96077e-05	2.18037e-05	3.19436e-06	3.34773e-06
S-ADENOSYLHOMOCYSTEINE	C14 H20 N6 O5 S	384.123	4.07	HMDB00939	C00021	0.000474049	0.000116529	0.000255036	0.000965518	0.000208685	0.000343785	0.000264637	0.000270806	0.00045535	0.000233581	0.000612637	0.000373533	0.000322761	0.000332989	0.000503764	0.000410686	0.000404945	0.000313853	0.000127623
S-ADENOSYLHOMOCYSTEINE	C14 H20 N6 O5 S	384.118	4.43	HMDB00939	C00021	0.0026715	0.00191447	0.00119585	0.00135404	0.000813901	0.00109858	0.00100112	0.000809682	0.0019022	0.000779226	0.00174887	0.00106839	0.00113624	0.000919459	0.00118544	0.00101546	0.00124855	0.000226229	0.000419363
S-ADENOSYLMETHIONINE	C15 H22 N6 O5 S	398.137	1.74	HMDB01185	C00019	4.23743e-05	0.000115798	0.000142263	6.86755e-05	3.40737e-05	5.47844e-05	6.36289e-05	7.95484e-05	7.65282e-05	5.90317e-05	6.5383e-05	5.86628e-05	7.81765e-05	5.7042e-05	6.6512e-05	6.01422e-05	6.59052e-05	1.71015e-05	8.58611e-06
SALSOLINOL	C10 H13 N O2	179.094	4.27	HMDB42012	C09642	2.51994e-09	3.17587e-06	6.12158e-06	8.5669e-06	8.30689e-06	3.17973e-06	6.1645e-06	6.18121e-06	7.72137e-06	8.4794e-06	2.20382e-06	2.35756e-06	7.57568e-06	6.79932e-07	4.41902e-06	6.47984e-06	4.77668e-06	2.1664e-06	3.15169e-06
SARCOSINE	C3 H7 N O2	89.0475	1.51	HMDB00271	C00213	2.12021e-05	2.85912e-05	2.82345e-05	2.26472e-05	3.47315e-05	1.58893e-05	2.70778e-05	3.72962e-05	2.46053e-05	3.45566e-05	1.81281e-05	2.49728e-05	2.21403e-05	1.24773e-05	2.65026e-05	2.75284e-05	2.33404e-05	8.75773e-06	6.91233e-06
S-CARBOXYMETHYLCYSTEINE	C5 H9 N O4 S	179.025	1.94	HMDB29415	C03727	1.2116e-05	8.95261e-06	1.02733e-05	5.82038e-06	2.34506e-06	1.34045e-05	1.05258e-05	9.28256e-06	7.69335e-06	4.6973e-06	7.01099e-06	6.19063e-06	1.30571e-05	5.84247e-06	2.27425e-06	8.27566e-06	6.68086e-06	4.28901e-06	3.31878e-06
SEDOHEPTULOSE-7-PHOSPHATE	C7 H15 O10 P	290.042	1.54	HMDB01068	C00281	0.000424924	0.000374159	0.000373496	0.000372245	0.000439403	0.000377735	0.000387589	0.000243004	0.000381158	0.000447701	0.000355965	0.000453631	0.000269891	0.000281354	0.000243904	0.000363995	0.000347658	7.26958e-05	8.52829e-05
SERINE	C3 H7 N O3	105.042	1.47	HMDB00187	C00065	2.37715e-05	3.02361e-05	3.21468e-05	2.16576e-05	2.15903e-05	4.05376e-05	3.66925e-05	3.10795e-05	1.49106e-05	2.86554e-05	2.94276e-05	2.91056e-05	2.81149e-05	3.85969e-05	2.77843e-05	3.03115e-05	2.80851e-05	8.61436e-06	6.9201e-06
SPERMIDINE	C7 H19 N3	145.158	1.16	HMDB01257	C00315	0.0161563	0.0151037	0.0162417	0.0183769	0.0135538	0.0119438	0.0153707	0.0171353	0.0244192	0.0129861	0.0138815	0.0150137	0.0141485	0.0113966	0.0133947	0.0152761	0.0150343	0.00260533	0.0042877
SPERMINE	C10 H26 N4	202.216	1.04	HMDB01256	C00750	0.000361261	0.000244805	0.000271358	0.000336097	0.000151394	0.000199588	0.000213485	0.000133913	0.000402523	0.000115944	0.000157127	0.000162102	0.00019354	0.000329168	0.000265072	0.000206895	0.000232211	7.93675e-05	0.000104126
STACHYOSE	C24 H42 O21	666.217	2.22	HMDB03553	C01613	0.000465961	0.000553594	0.000722295	0.000539409	0.000315195	0.000774148	0.000900978	0.000696224	0.000434778	0.000499265	0.00078529	0.00109581	0.00093133	3.61926e-05	9.91901e-05	0.000645191	0.000554551	0.000226246	0.000404478
STEARATE	C18 H36 O2	284.273	21.26	HMDB00827	C01530	2.51994e-09	2.44729e-09	2.60956e-09	2.13398e-09	2.36619e-09	1.81141e-05	2.32936e-09	2.57212e-09	2.13382e-09	2.33947e-09	2.5278e-09	2.35669e-09	2.56606e-09	2.40902e-09	2.37215e-09	3.62471e-06	2.38643e-09	8.09984e-06	1.41343e-10
STEAROYLCARNITINE	C25 H49 N O4	427.367	14.21	HMDB00848	0	0.000499459	0.000750159	0.000777177	0.0014609	0.000256726	0.000961132	0.000917574	0.000391372	0.00183302	0.000352547	0.000413603	0.000548753	0.000524232	0.00150323	0.00079618	0.00079754	0.000853081	0.000484423	0.000581757
SUCCINATE	C4 H6 O4	118.025	4.35	HMDB00254	C00042	0.00236889	0.00257738	0.00273357	0.00245801	0.00340103	0.00237188	0.001928	0.00193642	0.00214946	0.00337284	0.00221196	0.0020605	0.00152242	0.00176982	0.00166259	0.00241907	0.00210708	0.000600435	0.000615125
TAURINE	C2 H7 N O3 S	125.015	1.5	HMDB00251	C00245	0.000438393	0.000477588	0.000483696	0.000325412	0.00030914	0.000454091	0.00075412	0.000632575	0.000230355	0.000436091	0.000281761	0.000550221	0.000559157	0.0005385	0.000406915	0.000495068	0.000429	0.000194324	0.000132478
TETRADECANOYLCARNITINE	C21 H41 N O4	371.304	12.33	HMDB05066	0	0.000361906	0.000841852	0.000444967	0.00138186	0.000245491	0.00197273	0.00121337	0.000708083	0.000848713	0.000243229	0.000703244	0.0006305	0.000254317	0.000326576	8.10559e-05	0.00110431	0.000441091	0.0006591	0.000285052
TETRAHYDROBIOPTERIN	C9 H15 N5 O3	241.117	2.07	HMDB00027	C00272	0.000464512	0.000477556	0.000468205	0.000398748	0.000417364	0.000353525	0.000337344	0.000409806	0.000509905	0.000580324	0.000486242	0.000575971	0.000422583	0.000310681	0.000486533	0.000383357	0.000481748	3.57072e-05	9.327e-05
THIAMINE	C12 H17 N4 O S	265.113	1.73	HMDB00235	C00378	8.286e-05	8.11332e-05	9.52514e-05	5.85901e-05	7.02194e-05	6.41325e-05	6.47924e-05	9.6432e-05	9.70399e-05	6.77697e-05	6.74901e-05	9.04074e-05	0.000131547	9.98999e-05	0.000104312	7.08333e-05	9.40666e-05	1.48909e-05	2.22256e-05
THIAMINE MONOPHOSPHATE	C12 H17 N4 O4 P S	344.07	1.68	HMDB02666	C01081	4.55274e-06	1.86722e-05	2.00232e-05	1.50275e-05	4.09061e-06	4.08152e-06	7.16401e-06	6.80784e-06	2.44578e-05	5.96968e-06	5.21643e-06	1.02978e-05	1.53563e-05	5.92149e-06	8.91618e-06	7.43429e-06	1.08765e-05	4.48729e-06	6.9446e-06
THIAMINE PYROPHOSPHATE	C12 H19 N4 O7 P2 S	425.041	1.71	HMDB01372	C00068	1.06446e-05	2.76673e-05	4.42056e-05	9.87462e-06	4.78767e-06	2.73028e-05	2.24608e-05	1.88952e-05	1.09132e-05	9.98245e-06	2.28188e-05	2.31749e-05	2.62519e-05	1.52021e-05	3.35174e-05	1.66642e-05	2.02658e-05	9.20474e-06	8.61471e-06
THREONINE	C4 H9 N O3	119.058	1.51	HMDB00167	C00188	5.89213e-05	7.71206e-05	7.48778e-05	6.17331e-05	9.57552e-05	7.96264e-05	7.2476e-05	7.24962e-05	6.6751e-05	8.53729e-05	6.84827e-05	6.55593e-05	5.30088e-05	6.87289e-05	5.64104e-05	7.64174e-05	6.63306e-05	1.25578e-05	1.04055e-05
THYMIDINE	C10 H14 N2 O5	242.091	5.24	HMDB00273	C00214	1.11049e-05	1.48265e-06	4.6127e-06	2.13398e-09	4.42034e-06	2.73679e-09	2.32936e-09	3.54541e-06	1.88124e-06	1.03189e-06	2.5278e-09	2.35669e-09	1.28723e-05	1.46398e-05	1.06965e-05	1.59459e-06	5.87523e-06	2.20203e-06	6.54995e-06
THYMIDINE-MONOPHOSPHATE	C10 H15 N2 O8 P	322.06	4.81	HMDB01227	C00364	2.51994e-09	4.66094e-05	2.60956e-09	1.55601e-05	1.44015e-05	2.73679e-09	1.31065e-07	5.54386e-07	4.08159e-06	2.33947e-09	2.5278e-09	7.64745e-06	4.70057e-05	4.18339e-06	2.37215e-09	6.12996e-06	8.98933e-06	8.09263e-06	1.70123e-05
THYMINE	C5 H6 N2 O2	126.042	4.75	HMDB00262	C00178	1.55867e-05	9.11132e-06	9.03121e-06	5.65894e-06	5.76941e-06	7.94696e-07	1.30364e-05	2.25536e-05	5.4411e-06	4.23203e-06	2.92113e-06	1.07891e-05	9.54199e-06	4.20488e-07	1.48483e-05	9.5626e-06	6.88488e-06	8.47548e-06	5.03887e-06
TRANS-ACONITATE	C6 H6 O6	174.018	2.7	HMDB00958	C02341	0.000213256	0.000282828	0.000275155	0.00022747	0.000242375	0.000217263	0.000199433	0.000282788	0.000268991	0.000177636	0.000178082	0.000232322	0.00026571	0.000224293	0.000238613	0.000233866	0.000226521	3.14959e-05	3.71045e-05
TRANS-CINNAMALDEHYDE	C9 H8 O	132.058	12.91	HMDB03441	C00903	1.55574e-05	2.94426e-05	3.7829e-05	2.33527e-05	3.16434e-05	2.06071e-05	3.71452e-05	3.41923e-05	1.9885e-05	3.0847e-05	3.58503e-05	2.70708e-05	4.08522e-05	2.93273e-05	2.85258e-05	2.93881e-05	3.03369e-05	7.10406e-06	6.65127e-06
TRIGONELLINE	C7 H7 N O2	137.047	1.85	HMDB00875	C01004	0.000324376	0.000544333	0.000537965	0.000405642	0.00030518	0.000415337	0.000558237	0.000577924	0.000324455	0.000310905	0.00033277	0.000441195	0.000487606	0.000435282	0.000451861	0.000452464	0.000397725	0.000114227	7.2382e-05
TRIMETHYLAMINE	C3 H9 N	59.0731	1.51	HMDB00906	C00565	1.34331e-05	2.53832e-05	2.26027e-05	1.63017e-05	9.74939e-06	1.15987e-05	2.19916e-05	2.12187e-05	2.34631e-05	6.97136e-06	1.86861e-05	2.37856e-05	2.53765e-05	1.07795e-05	8.79366e-06	1.6172e-05	1.68365e-05	5.51179e-06	7.82356e-06
TRYPTOPHAN	C11 H12 N2 O2	204.092	6.26	HMDB00929	C00078	0.0189778	0.0182296	0.0174916	0.0165312	0.012108	0.0164762	0.0163571	0.0159963	0.0199778	0.0139858	0.0194564	0.0175599	0.015892	0.0157149	0.0165056	0.0154938	0.0170132	0.00190412	0.00213786
TYROSINE	C9 H11 N O3	181.071	4.05	HMDB00158	C01536	0.00980492	0.0102406	0.0113051	0.00872368	0.00736401	0.0107875	0.0106742	0.0106493	0.0125321	0.00946133	0.0114139	0.0125529	0.0108787	0.00965467	0.0112532	0.00963972	0.0111067	0.00153498	0.00123197
URACIL	C4 H4 N2 O2	112.026	2.25	HMDB00300	C00106	7.66645e-06	1.49709e-05	1.20295e-05	2.20143e-05	9.42726e-06	6.19768e-06	1.49025e-05	1.25172e-05	1.67602e-05	8.12543e-06	5.32953e-06	1.08591e-05	1.06278e-05	7.57439e-06	4.24546e-06	1.30118e-05	9.07456e-06	6.00302e-06	4.18654e-06
URACIL	C4 H4 N2 O2	112.026	3.41	HMDB00300	C00106	6.84876e-05	6.61374e-05	8.91489e-05	5.72976e-05	5.75689e-05	7.32055e-05	0.000125344	8.57347e-05	5.83519e-05	8.14304e-05	5.64484e-05	0.000110197	5.8802e-05	2.11809e-05	4.26551e-05	7.98301e-05	6.12952e-05	2.80781e-05	2.82602e-05
URATE	C5 H4 N4 O3	168.03	3.8	HMDB00289	C00366	0.00106575	0.000961508	0.00126182	0.000602318	0.00103523	0.000997353	0.000786434	0.000897486	0.00120183	0.00137506	0.000810675	0.00136338	0.00108703	0.00122295	0.0008855	0.000863765	0.0011352	0.000175156	0.000220501
URIDINE	C9 H12 N2 O6	244.072	4.27	HMDB00296	C00299	0.00493576	0.00502822	0.00489742	0.00350652	0.00400044	0.00521149	0.0063351	0.00422932	0.00460488	0.00438824	0.00457595	0.00527065	0.0044197	0.00237675	0.00181127	0.00465657	0.00392106	0.00112484	0.00129234
URIDINE 5'-DIPHOSPHATE	C9 H14 N2 O12 P2	404.007	2.12	HMDB00295	C00015	0.00239918	0.000456951	0.000688019	0.00586267	0.00416985	0.000824371	0.00491638	0.00763812	0.010673	0.000811504	0.00308582	0.00532235	0.00517645	0.0033725	0.00473282	0.00468228	0.00473921	0.0025165	0.00304876
URIDINE DIPHOSPHATE GLUCOSE	C15 H24 N2 O17 P2	566.052	2.13	HMDB00286	C00029	2.51994e-09	2.44729e-09	2.60956e-09	0.0299449	0.0378943	0.0217691	0.0350173	0.0520037	0.0288301	0.0128204	0.028503	0.0166619	0.0284697	0.0372466	0.0425052	0.0353258	0.0278624	0.0111533	0.0104555
URIDINE DIPHOSPHATE-N-ACETYLGLUCOSAMINE	C17 H27 N3 O17 P2	607.079	2.23	HMDB00290	C00043	2.51994e-09	2.44729e-09	2.60956e-09	0.0596412	0.0576237	0.0652509	0.0250858	0.0247722	0.0297032	0.0265866	0.0729531	0.0320321	0.0683031	0.0517516	0.0243433	0.0464748	0.0436676	0.0198663	0.0205161
URIDINE MONOPHOSPHATE	C9 H13 N2 O9 P	324.037	3.96	HMDB00288	C00105	3.75765e-05	2.76428e-05	8.98445e-05	2.19219e-05	2.79616e-05	2.84467e-05	6.87371e-05	6.02636e-05	7.67021e-05	4.97629e-05	3.45287e-05	4.00513e-05	3.11298e-05	1.89906e-05	1.65227e-05	4.14662e-05	3.82412e-05	2.13946e-05	2.05016e-05
UROCANATE	C6 H6 N2 O2	138.043	2.24	HMDB00301	C00785	1.87896e-05	2.15259e-05	2.05062e-05	1.07175e-05	1.5e-05	5.66828e-05	1.32096e-05	2.91171e-05	3.92595e-05	3.21922e-05	3.7884e-05	1.2621e-05	4.21076e-05	1.5451e-05	8.2047e-06	2.49454e-05	2.68172e-05	1.91294e-05	1.42427e-05
VALINE	C5 H11 N O2	117.079	2.25	HMDB00883	C16436	0.000423859	0.000371054	0.000370911	0.000215424	0.000167009	0.00028339	0.000327524	0.000307233	0.000176829	0.000175244	0.000243821	0.000244991	0.000274442	0.000320546	0.000340416	0.000260116	0.000253756	6.70294e-05	6.41041e-05
XANTHINE	C5 H4 N4 O2	152.035	4.17	HMDB00292	C00385	0.00832508	0.00831189	0.00862628	0.00825133	0.00691534	0.00691164	0.00964637	0.00822548	0.00780582	0.00789619	0.00619397	0.0077765	0.00765478	0.00718708	0.00804333	0.00799003	0.00750824	0.00113854	0.000638912
XANTHINE	C5 H4 N4 O2	152.034	3.79	HMDB00292	C00385	0.002302	0.00189326	0.00245486	0.00165004	0.00166815	0.00177563	0.00249282	0.0024228	0.00194646	0.00191529	0.00156944	0.00199998	0.00241304	0.00264101	0.00306583	0.00200189	0.00222158	0.000419687	0.000511409
XANTHOSINE	C10 H12 N4 O6	284.077	5.13	HMDB00299	C01762	0.00753504	0.00773976	0.00783242	0.0105196	0.0138469	0.00614991	0.0031047	0.0027299	0.0105648	0.0113695	0.00904833	0.00316147	0.00238251	0.00300696	0.00285822	0.00727021	0.00605597	0.00482267	0.00406021

## Sheet: s7
C
glycogen	active	quiescent
	0.003	0.11				E&F
	0.002	0.12
	0.008	0.31
	0.0009	0.3
													ACTIVITY PROBE
D
OCR	active	quiescent
	33	11
	45	13
	25	8
	31	9
	28	12
F
chymotrypsin activity	active	quiescent	norm active	norm. quiescent
active average	21688	9964	0.98452	0.452313
22029.2	22394	12381	1.01657	0.562032
	22156	10243	1.00577	0.464978
	21879	9799	0.993191	0.444823
trypsin activity
active average	18419	8596	0.939745	0.438571
19600.8	20715	12831	1.05689	0.654643
	19546	10746	0.997245	0.548265
	19723	9823	1.00628	0.501173
caspase
active average	21460	10071	0.907707	0.425979
23642.2	25694	12064	1.08679	0.510278
	24653	11234	1.04276	0.475171
	22762	10823	0.962778	0.457787

[truncated: 1 more sheets: end]
